# Supplementary material for: A framework and review of evidence of the importance of coral reefs for marine birds in tropical ecosystems
Source: Ecol Evol. 2024 Aug 21;14(8):e70165. doi: 10.1002/ece3.70165 (PMC11336204; doi:10.1002/ece3.70165)
Supplement: Supplementary file 1 — Appendix S1 [file ECE3-14-e70165-s003.xlsx]

## Sheet: Import_table
Family_common_name	Family	Genus	Species	Puffinus.auricularis	Sula.dactylatra	Sula.leucogaster	Phaethon.rubricauda	Puffinus.nativitatis	Pterodroma.alba	Onychoprion.fuscatus	Anous.stolidus	Gygis.alba	Anous.tenuirostris	Procelsterna.cerulea	Sula.dactylatra	Fregata.magnificens	Sula.sula	Sula.leucogaster	Pterodroma.solandri	Sterna.bergii	Sterna.bergii	Sterna.bengalensis	Sterna.dougallii	Onychoprion.anaethetus	Anous.stolidus	Sterna.sumatrana	Sterna.sumatrana	Sula.leucogaster	Sula.dactylatra	Sula.sula	Fregata.ariel	Onychoprion.fuscatus	Anous.stolidus	Puffinus.lherminieri	Ardenna.pacifica	Anous.tenuirostris	Anous.stolidus	Onychoprion.fuscatus	Gygis.alba	Sterna.dougallii	Phaethon.lepturus	Sula.sula	Sula.sula	Fregata.minor	Fregata.ariel	Phaethon.rubricauda	Phaethon.lepturus	Gygis.alba	Onychoprion.anaethetus
Surgeonfishes	Acanthuridae	Acanthurus	Acanthurus.mata	0	0	0	0	0	0	0	0	0	0	0	0	0	0	0	0	0	0	0	0	0	0	0	0	0	0	0	0	0	0	0	0	0	0	0	0	0	0	0	0	0	0	0	0	0	0
Surgeonfishes	Acanthuridae	Acanthurus	Acanthurus.triostegus	0	0	0	0	0	0	0	0	0	0	0	0	0	0	0	0	0	0	0	0	0	0	0	0	0	0	0	0	0	0	0	0	0	0	0	0	0	0	0	0	0	0	0	0	0	0
Surgeonfishes	Acanthuridae	unidentified	unidentified	0	0	0	0	0.6	0	0.1	0	0.9	0	0	0	0	0	0	0	0	0	0	0	0	0	0	0	0	0	0	0	0	0	0	0	0	0	0	0	0	0	0	0	0	0	0	0	0	0
Surgeonfishes	Acanthuridae.larvae	Acanthurus	Acanthurus.achilles	0	0	0	0	0	0	0	0	0	0	0	0	0	0	0	0	0	0	0	0	0	0	0	0	0	0	0	0	0	0	0	0	0	0	0	0	0	0	0	0	0	0	0	0	0	0
Surgeonfishes	Acanthuridae.larvae	unidentified	unidentified	0	0	0	0	0	0	0	0	0	0	0	0	0	0	0	0	0	0	0	0	0	0	0	0	0	0	0	0	0	0	0	0	0	0	0	0	0	0	0	0	0	0	0	0	0	0
Glass.perchlets	Ambassidae	Ambassis	Ambassis.vachellii	0	0	0	0	0	0	0	0	0	0	0	0	0	0	0	0	0	0	0	0	0	0	0	0	0	0	0	0	0	0	0	0	0	0	0	0	0	0	0	0	0	0	0	0	0	0
Sand.lance.or.Sand.eels	Ammodytidae	Ammodytoides	Ammodytoides.gilli	0	0	0	0	0	0	0	0	0	0	0	0	0	0	0	0	0	0	0	0	0	0	0	0	0	0	0	0	0	0	0	0	0	0	0	0	0	0	0	0	0	0	0	0	0	0
Sand.lance.or.Sand.eels	Ammodytidae	unidentified	unidentified	0	0	0	0	0	0	0	0	0	0	0	0	0	0	0	0	0	0	0	0	0	0	0	0	0	0	0	0	0	0	0	0	0	0	0	0	0	0	0	0	0	0	0	0	0	0
Eels	Anguilliformes	unidentified	unidentified	0	0	0	0	0	0	0	0	0	0	0	0	0	0	0	0	0	0	0	0	0	0	0	0	0	0	0	0	0	0	0	0	0	0	0	0	0	0	0	0	0	0	0	0	0	0
Frogfishes	Antennariidae	Antennarius	unidentified	0	0	0	0	0	0	0	0	0	0	0	0	0	0	0	0	0	0	0	0	0	0	0	0	0	0	0	0	0	0	0	0	0	0	0	0	0	0	0	0	0	0	0	0	0	0
Frogfishes	Antennariidae	unidentified	unidentified	0	0	0	0	0	0	0	0	0	0	0	0	0	0	0	0	0	0	0	0	0	0	0	0	0	0	0	0	0	0	0	0	0	0	0	0	0	0	0	0	0	0	0	0	0	0
Cardinalfishes	Apogonidae	Rhabdamia	unidentified	0	0	0	0	0	0	0	0	0	0	0	0	0	0	0	0	0	0	0	0	0	0	0	0	0	0	0	0.3	0	0	0	0	0	0	0	0	0	0	0	0	0	0	0	0	0	0
Cardinalfishes	Apogonidae	unidentified	unidentified	0	0	0	0	0	0	0	0	0.6	0	0	0	0	0	0	0	1	5.2	6.2	0	19.9	0.6	1.6	0	9.3	0	0	0	0	0	0	0	0	0	0	0	0	0	0	0	0	0	0	0	0	0
Cardinalfishes	Apogonidae.larvae	Ostorhinchus	Ostorhinchus.cookii	0	0	0	0	0	0	0	0	0	0	0	0	0	0	0	0	0	0	0	0	0	0	0	0	0	0	0	0	0	0	0	0	0	0	0	0	0	0	0	0	0	0	0	0	0	0
Snaggletooths	Astronesthidae	unidentified	unidentified	0	0	0	0	0	0	0	0	0.3	0	0	0	0	0	0	0	0	0	0	0	0	0	0	0	0	0	0	0	0	0	0	0	0	0	0	0	0	0	0	0	0	0	0	0	0	0
Hardyheads	Atherinidae	Atherinomorus	Atherinomorus.insularum	0	0	0	0	0	0	0	0	0	0	0	0	0	0	0	0	0	0	0	0	0	0	0	0	0	0	0	0	0	0	0	0	0	0	0	0	0	0	0	0	0	0	0	0	0	0
Hardyheads	Atherinidae	Atherinomorus	Atherinomorus.lacunosus	0	0	0	0	0	0	0	0	0	0	0	0	0	0	0	0	3.7	20.6	43.9	37.5	8.6	54.4	59.5	80	0	0	0	0	0	0	0	0	0	0	0	0	0	0	0	0	0	0	0	0	0	0
Hardyheads	Atherinidae	unidentified	unidentified	0	0	0	0	0	0	0	0	0	0	0	0	0	0	0	0	0	0	0	0	0	0	0	0	0	0	0	0	0	0	0	0	0	0	0	0	0	0	0	0	0	0	0	0	0	0
Silversides	Atherinopsidae	Hypoatherina	Hypoatherina.harringtonensis	0	0	0	0	0	0	0	0	0	0	0	0	0	0	0	0	0	0	0	0	0	0	0	0	0	0	0	0	0	0	0	0	0	0	0	0	0	0	0	0	0	0	0	0	0	0
Triggerfishes	Balistidae	unidentified	unidentified	0	0	0	0	0	0	0.4	0	0.3	0	0	0	0	0	1	0	0	0	0	0	0	0	0	0	0	0	0	0	0	0	0	0	0	0	0	0	0	0.1	0	0	0	0	0	0	0	0
Triggerfishes	Balistidae	Balistoides	Balistoides.viridescens	0	0	0	0	0	0	0	0	0	0	0	0	0	0	0	0	0	0	0	0	0	0	0	0	0	0	0	0	0	0	0	0	0	0	0	0	0	0	0	0	0	0	0	0	0	0
Triggerfishes	Balistidae	Xanthichthys	Xanthichthys.mento	0	0	0	0	0	0	0	0	0	0	0	0	0	0	0	0	0	0	0	0	0	0	0	0	0	0	0	0	0	0	0	0	0	0	0	0	0	0	0	0	0	0	0	0	0	0
Triggerfishes	Balistidae.larvae	Xanthichthys	unidentified	0	0	0	0	0	0	0	0	0	0	0	0	0	0	0	0	0	0	0	0	0	0	0	0	0	0	0	0	0	0	0	0	0	0	0	0	0	0	0	0	0	0	0	0	0	0
Needlefishes	Belonidae	Ablennes	Ablennes.hians	0	0	2.4	0	0	0	0	0	0	0	0	0	0	0	0	0	0	0	0	0	0	0	0	0	0	0	0	0	0	0	0	0	0	0	0	0	0	0	0	0	0	0	0	0	0	0
Needlefishes	Belonidae	Platybelone	Platybelone.platyura	0	0	0	0	0	0	0	0	0	0	0	0	0	0	0	0	0	0	0	0	0	0	0	0	0	0	0	0	0	0	0	0	0	0	0	0	0	0	0	0	0	0	0	0	0	0
Needlefishes	Belonidae	Strongylura	Strongylura.marina	0	0	0	0	0	0	0	0	0	0	0	0	0	0	0	0	0	0	0	0	0	0	0	0	0	0	0	0	0	0	0	0	0	0	0	0	0	0	0	0	0	0	0	0	0	0
Needlefishes	Belonidae	Tylosurus	Tylosurus.crocodilus	0	0	0	0	0	0	0	0	0	0	0	0	0	0	0	0	0	0	0	0	0	0	0	0	0	0	0	0	0	0	0	0	0	0	0	0	0	0	0	0	0	0	0	0	0	0
Needlefishes	Belonidae	unidentified	unidentified	0	0	0	0	0	0	0	0	0	0	0	0	3	0	7	0	0	0	0	0	0	0	0	0	0	0	0	0	0	0	0	0	0	0.1	1	3.2	0	1.1	0	0	0	0	4.1	0	0	4.4
Needlefishes.barracudas.flyingfishes	Beloniformes	unidentified	unidentified	0	0	0	0	0	0	0	0	0	0	0	0	0	0	0	0	0.6	0	0	0	0	0	0	0	0	1.3	0	0.3	0	0	0	0	0	0	0	0	0	0	0	0	0	0	0	0	0	0
Blennies	Blenniidae	Atrosalarias	Atrosalarias.fuscus	0	0	0	0	0	0	0	0	0	0	0	0	0	0	0	0	0	0	0	0	0	0	0	0	0	0	0	0	0	0	0	0	0	0	0	0	0	0	0	0	0	0	0	0	0	0
Blennies	Blenniidae	Istiblennius	Istiblennius.edentulus	0	0	0	0	0	0	0	0	0	0	0	0	0	0	0	0	0	0	0	0	0	0	0	0	0	0	0	0	0	0	0	0	0	0	0	0	0	0	0	0	0	0	0	0	0	0
Blennies	Blenniidae	Meiacanthus	Meiacanthus.lineatus	0	0	0	0	0	0	0	0	0	0	0	0	0	0	0	0	0	0	0	0	0	0	0	0	0	0	0	0	0	0	0	0	0	0	0	0	0	0	0	0	0	0	0	0	0	0
Blennies	Blenniidae	Plagiotremus	Plagiotremus.goslinei	0	0	0	0	0	0	0	0	0	0	0	0	0	0	0	0	0	0	0	0	0	0	0	0	0	0	0	0	0	0	0	0	0	0	0	0	0	0	0	0	0	0	0	0	0	0
Blennies	Blenniidae	Salarias	Salarias.fasciatus	0	0	0	0	0	0	0	0	0	0	0	0	0	0	0	0	0	0	0	0	0	0	0	0	0	0	0	0	0	0	0	0	0	0	0	0	0	0	0	0	0	0	0	0	0	0
Blennies	Blenniidae	Salarias	Salarias.sinuosus	0	0	0	0	0	0	0	0	0	0	0	0	0	0	0	0	0	0	0	0	0	0	0	0	0	0	0	0	0	0	0	0	0	0	0	0	0	0	0	0	0	0	0	0	0	0
Blennies	Blenniidae	Xiphasia	Xiphasia.matsubarai	0	0	0	0	0	0	0	0	0	0	0	0	0	0	0	0	0	0	0	0	0.4	0	0	0	0	0	0	0	0	0	0	0	0	0	0	0	0	0	0	0	0	0	0	0	0	0
Blennies	Blenniidae	unidentified	unidentified	0	0	0	0	0.6	0	0.6	3.8	23.9	20.7	1.8	0	0	0	0	0	0.1	0	0	0	0.4	0	0	0	0	0	0	0	0	0	0	0	0	0	0	0	0	0	0	0	0	0	0	0	0	0
Lefteye.flounders	Bothidae	unidentified	unidentified	0	0	0	0	0	0	0	0	0	0	0	0	0	0	0	0	0	0	0	0	0	0	0	0	0	0	0	0	0	0	0	0	0	0	0	0	0	0	0	0	0	0	0	0	0	0
Lefteye.flounders	Bothidae.larvae	unidentified	unidentified	0	0	0	0	0	0	0	0	0	0	0	0	0	0	0	0	0	0	0	0	0	0	0	0	0	0	0	0	0	0	0	0	0	0	0	0	0	0	0	0	0	0	0	0	0	0
Pomfrets	Bramidae	Pteraclis	Pteraclis.velifera	0	0	0	0	0	0	0	0	0	0	0	0	0	0	0	0	0	0	0	0	0	0	0	0	0	0	0	0	0	0	0	0	0	0	0	0	0	0	0	0	0	0	0	0	0	0
Pomfrets	Bramidae	Brama	Brama.orcini	0	0	0	0	0	0	0	0	0	0	0	0	0	0	0	0	0	0	0	0	0	0	0	0	0	0	0	0	0	0	0	0	0	0	0	0	0	0	0	0	0	0	0	0	0	0
Pomfrets	Bramidae	unidentified	unidentified	0	0	0	0	0	0	0	0	0	0	0	0	0	0	0	0	0	0	0	0	0	0	0	0	0	0	0	0	0	0	0	0	0	0	0	0	0	0	0	0	0	0	0	0	0	0
Fusiliers	Caesionidae	Caesio	Caesio.caerulaurea	0	0	0	0	0	0	0	0	0	0	0	0	0	0	0	0	0	0	0	0	0	0	0	0	0	1.3	0	0	0	0	0	0	0	0	0	0	0	0.2	0	0	0	0	0	0	0	0
Fusiliers	Caesionidae	Dipterygonotus	Dipterygonotus.balteatus	0	0	0	0	0	0	0	0	0	0	0	0	0	0	0	0	0	0	0	0	0	0	0	0	0	0	0	0	0	0	0	0.7	0.1	1.9	2	2.1	0.9	2.5	0	0	0	0	0	0	0	0
Fusiliers	Caesionidae	Gymnocaesio	Gymnocaesio.gymnoptera	0	0	0	0	0	0	0	0	0	0	0	0	0	0	0	0	0	0	0	0	0	0	0	0	0	0	0	0.6	0	0	0	0	0	0	0	0	0	0	0	0	0	0	0	0	0	0
Fusiliers	Caesionidae	Pterocaesio	unidentified	0	0	0	0	0	0	0	0	0	0	0	0	0	0	0	0	0	0	0	0	0	0	0	0	0	0	0	0	0	0	0	0	0	0	0	0	0	0.3	0	0	0	0	0	0	0	0
Fusiliers	Caesionidae	unidentified	unidentified	0	0	0	0	0	0	0	0	0	0	0	0	0	0	0	0	0	0	0	0	0	0	0	0	0	0	0	0	0	0	0	0	0	0	0	0	0	0	0	0	0	0	0	0	0	0
Blowhole.perches	Caesioscorpididae	unidentified	unidentified	0	0	0	0	0	0	0	0	0	0	0	0	0	0	0	0	0	0	0	0	0	0	0	0	0	0	0	0	0	0	0	0	0	0	0	0	0	0	0	0	0	0	0	0	0	0
Jacks.Trevally.Mackerel.Scad	Carangidae	Alepes	unidentified	0	0	0	0	0	0	0	0	0	0	0	0	0	0	0	0	0	0	0	0	0	0	0	0	0	0	0	0.3	0	0	0	0	0	0	0	0	0	0	0	0	0	0	0	0	0	0
Jacks.Trevally.Mackerel.Scad	Carangidae	Carangoides	Carangoides.ferdau	0	0	0	0	0	0	0	0	0	0	0	0	0	0	0	0	0	0	0	0	0	0	0	0	0	0	0	0	0	0	0	0	0	0	0	0	0	0	0	0	0	0	0	0	0	0
Jacks.Trevally.Mackerel.Scad	Carangidae	Carangoides	Carangoides.hedlandensis	0	0	0	0	0	0	0	0	0	0	0	0	0	0	0	0	0	0	0	0	0	0	0	0	0	0	0	0	0	0	0	0	0	0	0	0	0	0	0	0	0	0	0	0	0	0
Jacks.Trevally.Mackerel.Scad	Carangidae	Caranx	Caranx.crysos	0	1.6	0	0	0	0	0	0	0	0	0	0	0	0	0	0	0	0	0	0	0	0	0	0	0	0	0	0	0	0	0	0	0	0	0	0	0	0	0	0	0	0	0	0	0	0
Jacks.Trevally.Mackerel.Scad	Carangidae	Caranx	unidentified	0	0	2.4	0	0	0	0.1	0	0.3	0	0	0	0	0	0	0	0.6	0.6	0	0	0	0	0	0	0	0	0	0	0	0	0	0	0	0	0	0	0	0	0	0	0	0	0	0	0	0
Jacks.Trevally.Mackerel.Scad	Carangidae	Decapterus	Decapterus.macarellus	0	0.8	0	0	0	0	0	0	0	0	0	0	0	0	0	0	0	0	0	0	0	0	0	0	0	0	0	0	0	0	0	0	0	0	0	0	0	0	0	0	0	0	0	0	0	0
Jacks.Trevally.Mackerel.Scad	Carangidae	Decapterus	Decapterus.macrosoma	0	0	0	0	0	0	0	0	0	0	0	0	0	0	0	0	0	0	0	0	0	0	0	0	0	0	0	0	0	0	0	0	0	0.2	0	0	0	0.8	0	0	0	0	0	0	0	0
Jacks.Trevally.Mackerel.Scad	Carangidae	Decapterus	Decapterus.maruadsi	0	0	0	0	0	0	0	0	0	0	0	0	0	0	0	0	0	0	0	0	0	0	0	0	0	0	0	0	0	0	0	0	0	0	0	0	0	0	0	0	0	0	0	0	2.6	0
Jacks.Trevally.Mackerel.Scad	Carangidae	Decapterus	Decapterus.punctatus	0	0.8	0	0	0	0	0	0	0	0	0	0	0	0	0	0	0	0	0	0	0	0	0	0	0	0	0	0	0	0	0	0	0	0	0	0	0	0	0	0	0	0	0	0	0	0
Jacks.Trevally.Mackerel.Scad	Carangidae	Decapterus	Decapterus.russelli	0	0	0	0	0	0	0	0	0	0	0	0	0	0	0	0	0	0	0	0	0	0	0	0	0.3	0	6.8	0.3	0	0	0	0	0	0	0	0	0	0	0	0	0	0	0	0	0	0
Jacks.Trevally.Mackerel.Scad	Carangidae	Decapterus	Decapterus.tabl	0	0	0	0	0	0	0	0	0	0	0	0	0	0	0	0	0	0	0	0	0	0	0	0	0	0	0	0	0	0	0	0	0	0	0	0	0	0	0	0	0	0	0	0	0	0
Jacks.Trevally.Mackerel.Scad	Carangidae	Decapterus	unidentified	0	0	0	0	0	0	0	0	0	0	0	0	0	0	0	0	0	0	0	0	0	0	0	0	0	0	0	0	0	0	0	0	0.3	1	0.1	0	0	4.1	0	0	0	0	0	0	0	0
Jacks.Trevally.Mackerel.Scad	Carangidae	Gnathanodon	Gnathanodon.speciosus	0	0	0	0	0	0	0	0	0	0	0	0	0	0	0	0	0	0	0	0	0.4	0	0	0	0	0	0	0	0	0	0	0	0	0	0	0	0	0	0	0	0	0	0	0	0	0
Jacks.Trevally.Mackerel.Scad	Carangidae	Megalaspis	Megalaspis.cordyla	0	0	0	0	0	0	0	0	0	0	0	0	0	0	0	0	0.1	0	0	0	0	0	0	0	0.3	0	0	0	0	0	0	0	0	0	0	0	0	0	0	0	0	0	0	0	0	0
Jacks.Trevally.Mackerel.Scad	Carangidae	Naucrates	Naucrates.ductor	0	0	0	0	0	0	0	0	0	0	0	0	0	0	0	0	0	0	0	0	0	0	0	0	0	0	0	0	0	0	0	0	0	0	0	0	0	0	0	0	0	0	0	0	0	0
Jacks.Trevally.Mackerel.Scad	Carangidae	Scomberoides	unidentified	0	0	0	0	0	0	0	0	0	0	0	0	0	0	0	0	0	0	0	0	0	0	0	0	0.6	0	0	0	0	0	0	0	0	0	0	0	0	0	0	0	0	0	0	0	0	0
Jacks.Trevally.Mackerel.Scad	Carangidae	Selar	Selar.crumenophthalmus	0	0	0	0	0	0	0	0	0	0	0	0	0	0	0	0	0	0	0	0	0	0	0	0	0	0	0	0	0	0	0	0	0	0	0	0	0	0	0	0	0	0	0	0	2.6	0
Jacks.Trevally.Mackerel.Scad	Carangidae	Selar	unidentified	0	0	0	0	0	0	0	0	0	0	0	0	0	0	0	0	0	0	0	0	0	0	0	0	0.3	0	0	0.9	0	0	0	0	0	0	0	0	0	0	0	0	0	0	0	0	0	0
Jacks.Trevally.Mackerel.Scad	Carangidae	Selaroides	Selaroides.leptolepis	0	0	0	0	0	0	0	0	0	0	0	0	0	0	0	0	0	0	0	0	0	0	0	0	0	0	0	5.7	0	0	0	0	0	0	0	0	0	0	0	0	0	0	0	0	0	0
Jacks.Trevally.Mackerel.Scad	Carangidae	Seriola	unidentified	0	0	0	0	0	0	0	0	0	0	0	0	0	0	0	0	0	0	0	0	0	0	0	0	0	0	0	0	0	0	0	0	0	0	0	0	0	0	0	0	0	0	0	0	0	0
Jacks.Trevally.Mackerel.Scad	Carangidae	unidentified	unidentified	0	2.4	6.1	0	0	0	0	0	0	0	0	0	0	0	10	0.2	0	0	0	0	0	0	0	0	0	0	0	1.4	30.9	40.4	4.3	3.9	4.7	8.5	9.3	3.9	2.3	7	0	0	0	0	2.5	0	0	0
Pearlfishes	Carapidae	Echion	unidentified	0	0	0	0	0	0	0	0	0	0	0	0	0	0	0	0	0	0	0	0	0	0	0	0	0	0	0	0	0	0	0	0	0	0	0	0	0	0	0	0	0	0	0	0	0	0
Manefishes	Caristiidae	Caristius	Caristius.japonicus	0	0	0	0	0	0	0.1	0	0.3	0	0	0	0	0	0	0	0	0	0	0	0	0	0	0	0	0	0	0	0	0	0	0	0	0	0	0	0	0	0	0	0	0	0	0	0	0
Medusafishes	Centrolophidae	Hyperoglyphe	unidentified	0	0	0	0	0	0	0	0	0	0	0	0	0	0	0	0	0	0	0	0	0	0	0	0	0	0	0	0	0	0	0	0	0	0	0	0	0	0	0	0	0	0	0	0	0	0
Bandfishes	Cepolidae	unidentified	unidentified	0	0	0	0	0	0	0	0	0	0	0	0	0	0	0	0	0	0	0	0	0	0	0	0	0	0	0	0	0	0	0	0	0	0	0	0	0	0	0	0	0	0	0	0	0	0
Butterflyfishes	Chaetodontidae	unidentified	unidentified	0	0	0	0	0	0	0	0	0.9	0	0	0	0	0	0	0	0	0	0	0	0	0	0	0	0	0	0	0	2	0	0	0	0	0	0	0	0	0	0	0	0	0	0	0	0	0
Milkfishes	Chanidae	Chanos	Chanos.chanos	0	0	0	0	0	0	0	0	0	0	0	0.7	0	0	0	0	0	0	0	0	0	0	0	0	0	0	0	0	0	0	0	0	0	0	0	0	0	0	0	0	0	0	0	0	0	0
Sea toads	Chaunacidae	unidentified	unidentified	0	0	0	0	0	0	0	0	0	0	0	0	0	0	0	0	0	0	0	0	0	0	0	0	0	0	0	0	0	0	0	0	0	0	0	0	0	0	0	0	0	0	0	0	0	0
Morwongs	Cheilodactylidae	Goniistius	Goniistius.vittatus	0	0	0	0	0	0	0	0	0	0	0	0	0	0	0	0	0	0	0	0	0	0	0	0	0	0	0	0	0	0	0	0	0	0	0	0	0	0	0	0	0	0	0	0	0	0
Hawkfishes	Cirrhitidae	Cirrhitops	Cirrhitops.fasciatus	0	0	0	0	0	0	0	0	0	0	0	0	0	0	0	0	0	0	0	0	0	0	0	0	0	0	0	0	0	0	0	0	0	0	0	0	0	0	0	0	0	0	0	0	0	0
Hawkfishes	Cirrhitidae	unidentified	unidentified	0	0	0	0	0	0	0	0	0	0	0	0	0	0	0	0	0	0	0	0	0	0	0	0	0	0	0	0	0	0	0	0	0	0	0	0	0	0	0	0	0	0	0	0	0	0
Herrings.and.sprats	Clupeidae	Amblygaster	Amblygaster.sirm	0	0	0	0	0	0	0	0	0	0	0	0	0	0	0	0	87.5	0.6	0	0	24.4	0	0.5	0	2	0	0	0.9	0	0	0	0	0	0	0	0	0	0	0	0	0	0	0	0	0	0
Herrings.and.sprats	Clupeidae	Herklotsichthys	Herklotsichthys.quadrimaculatus	0	0	0	0	0	0	0	0	0	0	0	0	0	0	0	0	0.2	0.6	0	5.3	0.4	33.7	17.9	16.9	0	0	0	0	0	0	0	0	0	0	0	0	0	0	0	0	0	0	0	0	0	0
Herrings.and.sprats	Clupeidae	Jenkinsia	Jenkinsia.lamprotaenia	0	0	0	0	0	0	0	0	0	0	0	0	0	0	0	0	0	0	0	0	0	0	0	0	0	0	0	0	0	0	0	0	0	0	0	0	0	0	0	0	0	0	0	0	0	0
Herrings.and.sprats	Clupeidae	Opisthonema	Opisthonema.oglinum	0	21	3.7	0	0	0	0	0	0	0	0	0	0	0	0	0	0	0	0	0	0	0	0	0	0	0	0	0	0	0	0	0	0	0	0	0	0	0	0	0	0	0	0	0	0	0
Herrings.and.sprats	Clupeidae	Sardinella	Sardinella.lemuru	0	0	0	0	0	0	0	0	0	0	0	0	0	0	0	0	0	0	0	0	0	0	0	0	0	0	0	0	0	0	0	0	0	0	0	0	0	0	0	0	0	0	0	0	0	0
Herrings.and.sprats	Clupeidae	Sardinella	Sardinella.marquesensis	0	0	0	0	0	0	0	0	0	0	0	0	0	0	0	0	0	0	0	0	0	0	0	0	0	0	0	0	0	0	0	0	0	0	0	0	0	0	0	0	0	0	0	0	0	0
Herrings.and.sprats	Clupeidae	Sardinella	unidentified	0	0	0	0	0	0	0	0	0	0	0	0	0	0	0	0	0	0	0	0	0	0	0	0	0	0	0	0	0	0	0	0	0	0.1	0.2	0	0	0.2	0	0	0	0	0	0	0	0
Herrings.and.sprats	Clupeidae	Spratelloides	Spratelloides.delicatulus	0	0	0	0	0	0	0	0	0	0	0	0	0	0	0	0	0	0	0	0	0	0	0	0	25.1	0	0	0	0	0	0	0	0	0	0	0	0	0	0	0	0	0	0	0	0	0
Herrings.and.sprats	Clupeidae	Spratelloides	Spratelloides.gracilis	0	0	0	0	0	0	0	0	0	0	0	0	0	0	0	0	0	0	0	0	0	0	0	0	0	0	0	0	0	0	0	0	0	0	0	0	0	0	0	0	0	0	0	0	0	0
Herrings.and.sprats	Clupeidae	Spratelloides	Spratelloides.robustus	0	0	0	0	0	0	0	0	0	0	0	0	0	0	0	0	0	0	0	0	0	0	0	0	0	0	0	0	0	0	0	0	0	0	0	0	0	0	0	0	0	0	0	0	0	0
Herrings.and.sprats	Clupeidae	Spratelloides	unidentified	0	0	0	0	0	0	0	0	0	0	0	0	0	0	0	0	0.2	0.6	12.5	3.6	2.7	2.8	0	4.1	0	0	0	0	0	0	0	0	0	0	0	0	0	0	0	0	0	0	0	0	0	0
Herrings.and.sprats	Clupeidae	unidentified	unidentified	0	2.4	1.2	0	0	0	0	0	0	0	0	0	0	0	0	0	0.2	0	0	0	1.5	0	2.4	0	0	0	0	0.3	0	0	0.3	0.7	0.2	2.4	4.7	0.5	1.8	1.8	0	0	0	0	0	0	0	0
Conger.and.garden.eels	Congridae	unidentified	unidentified	0	0	0	0	0	0	0	0	0	0	0	0	0	0	0	0	0	0	0	0	0	0	0	0	0	0	0	0	0	0	0	0	0	0	0	0	0	0	0	0	0	0	0	0	0	0
Dolphinfishes	Coryphaenidae	Coryphaena	Coryphaena.equiselis	0	0	0	0	0	0	0	0	0	0	0	0	0	0	0	0	0	0	0	0	0	0	0	0	0	0	0	0	0	0	0	0	0	0	0	0	0	0.2	0	0	0	0	0	0	0	0
Dolphinfishes	Coryphaenidae	Coryphaena	Coryphaena.hippurus	0	0.8	0	0	0	0	0	0	0	0	0	0	0	0	0	0	0	0	0	0	0	0	0	0	0	0	0	0	0	0	0	0	0	0	0	0	0	0.1	0	0	0	0	0	0	0	0
Dolphinfishes	Coryphaenidae	Coryphaena	unidentified	0	0	0	4	2.4	0	0.3	0	0	0.9	0	0	0	0	0	0	0	0	0	0	0	0	0	0	0	0	0	0	0	0	0	0	0	1.5	2.6	0	4.1	12.7	0	0	0	0	0	0.8	0	0
Dolphinfishes	Coryphaenidae	unidentified	unidentified	0	0	0	0	0	0	0	0	0	0	0	0	3	0	1	0	0	0	0	0	0	0	0	0	0	0	0	0	0	0	0	0	0	0	0	0	0	0	0	0	0	0	0	0	0	0
Flying.gurnards	Dactylopteridae	Dactyloptena	Dactyloptena.orientalis	0	0	0	0	0	0	0	0	0	0	0	0	0	0	0	0	0	0	0	0	0	0	0	0	0	0	0	0	0	0	0	0	0	0	0	0	0	0	0	0	0	0	0	0	0	0
Flying.gurnards	Dactylopteridae	unidentified	unidentified	0	0	0	0	0	0	0	0	0	0	0	0	0	0	0	0	0	0	0	0	0	0	0	0	0	0	0	0	0	0	0	0	0	0	0	0	0	0	0	0	0	0	0	0	0	0
Porcupinefishes	Diodontidae	Diodon	Diodon.hystrix	0	0	0	0	0	0	0	0	0	0	0	0	0	0	0	0	0	0	0	0	0	0	0	0	0	0	0	0	0	0	0	0	0	0	0	0	0	0	0	0	0	0	0	0	0	0
Porcupinefishes	Diodontidae	Diodon	unidentified	0	0	0	0	0	0	0	0	0	0	0	0	0	0	0	0	0	0	0	0	0	0	0	0	0	0	0	0	0	0	0	0	0	0	0	0	0	0	0	0	0	0	0	0	0	0
Porcupinefishes	Diodontidae	Chilomycterus	unidentified	0	0	0	0	0	0	0	0	0	0	0	0	0	0	0	0	0	0	0	0	0	0	0	0	0	0	0	0	0	0	0	0	0	0	0	0	0	0	0	0	0	0	0	0	0	0
Porcupinefishes	Diodontidae	unidentified	unidentified	0	0	0	6	0	0	0.4	0	0	0	0	0	0	0	0	0	0	0	0	0	0	0	0	0	0	0	0	0	0	0	0	0	0	0	0	0	0	0	0	0	0	0	0	0	0	0
Spinyfins	Diretmidae	Diretmichthys	Diretmichthys.parini	0	0	0	0	0	0	0	0	0	0	0	0	0	0	0	0	0	0	0	0	0	0	0	0	0	0	0	0	0	0	0	0	0	0	0	0	0	0	0	0	0	0	0	0	0	0
Gizzard.shads.and.sardinellas	Dorosomatidae	Harengula	unidentified	0	0	0	0	0	0	0	0	0	0	0	0	0	0	0	0	0	0	0	0	0	0	0	0	0	0	0	0	0	0	0	0	0	0	0	0	0	0	0	0	0	0	0	0	0	0
Gizzard.shads.and.sardinellas	Dorosomatidae	Platanichthys	unidentified	0	0	0	0	0	0	0	0	0	0	0	0	0	0	0	0	0	0	0	0	0	0	0	0	0	0	0	0	0	0	0	0	0	0	0	0	0	0	0	0	0	0	0	0	0	0
Remoras	Echeneidae	Echeneis	Echeneis.naucrates	0	0.8	0	0	0	0	0	0	0	0	0	0	0	0	0	0	0	0	0	0	0	0	0	0	0	0	0	0	0	0	0	0	0	0	0	0	0	0	0	0	0	0	0	0	0	0
Remoras	Echeneidae	Remora	Remora.brachyptera	0	0	0	0	0	0	0	0	0	0	0	0	0	0	0	0	0	0	0	0	0	0	0	0	0	0	0	0	0	0	0	0	0	0	0	0	0	0	0	0	0	0	0	0	0	0
Remoras	Echeneidae	Remora	Remora.osteochir	0	0	0	0	0	0	0	0	0	0	0	0	0	0	0	0	0	0	0	0	0	0	0	0	0	0	0	0	0	0	0	0	0	0	0	0	0	0	0	0	0	0	0	0	0	0
Remoras	Echeneidae	Remora	unidentified	0	0	0	0	0	0	0	0	0	0	0	0	0	0	0	0	0	0	0	0	0	0	0	0	0	0	0	0	0	0	0	0	0	0	0	0	0	0	0	0	0	0	0	0	0	0
Remoras	Echeneidae	unidentified	unidentified	0	0	0	0	0	0	0	0	0	0	0	0	0	0	0	0	0	0	0	0	0	0	0	0	0	0	0	0	0	0	0	0	0	0	0	0	0	0	0	0	0	0	0	0	0	0
Rovers	Emmelichthyidae	unidentified	unidentified	0	0	0	0	7.7	0	4.7	2.3	0	3.3	0	0	0	0	0	0	0	0	0	0	0	0	0	0	0	0	0	0	0	0	0	0	0	0	0	0	0	0	0	0	0	0	0	0	0	0
Anchovies	Engraulidae	Encrasicholina	Encrasicholina.punctifer	0	0	0	0	0	0	0	0	0	0	0	0	0	0	0	0	0	0	0	0	0	0	0	0	0	0	0	0	0	0	0	0	0	0	0	0	0	0	0	0	0	0	0	0	0	0
Anchovies	Engraulidae	Encrasicholina	unidentified	0	0	0	0	0	0	0	0	0	0	0	0	0	0	0	0	0	0	0	0	6.4	0	7.9	0	0	0	0	4	0	0	0	0	0	0	0	0	0	0	0	0	0	0	0	0	0	0
Anchovies	Engraulidae	Engraulis	Engraulis.australis	0	0	0	0	0	0	0	0	0	0	0	0	0	0	0	0	0	0	0	0	0	0	0	0	0	0	0	0	0	0	0	0	0	0	0	0	0	0	0	0	0	0	0	0	0	0
Anchovies	Engraulidae	Stolephorus	Stolephorus.indicus	0	0	0	0	0	0	0	0	0	0	0	0	0	0	0	0	0	0	0	0	0	0	0	0	0	0	0	0	0	0	0	0	0	0	0	0	0	0	0	0	0	0	0	0	0	0
Anchovies	Engraulidae	Anchoa	unidentified	0	0	0	0	0	0	0	0	0	0	0	0	0	0	0	0	0	0	0	0	0	0	0	0	0	0	0	0	0	0	0	0	0	0	0	0	0	0	0	0	0	0	0	0	0	0
Anchovies	Engraulidae	unidentified	unidentified	0	0	0	0	0	0	0	13.7	0.3	0	0	0	0	0	0	0	0	0	0	0	0	0	0	0	0	0	0	0	0	0	2.4	0	11	14.7	3.6	0.7	0.5	0.8	0	0	0	0	0	0	0	0
Anchovies	Engraulidae.larvae	unidentified	unidentified	0	0	0	0	0	0	0	0	0	0	0	0	0	0	0	0	0	0	0	0	0	0	0	0	0	0	0	0	0	0	0	0	0	0	0	0	0	0	0	0	0	0	0	0	0	0
Batfishes	Ephippidae	unidentified	unidentified	0	0	0	0	0	0	0	0	0	0	0	0	0	0	0	0	0	0	0	0	0	0	0	0	0	0	0	0	0	0	0	0	0	0	0	0	0	0	0	0	0	0	0	0	0	0
Flying.fishes	Exocoetidae	Cheilopogon	Cheilopogon.atrisignis	0	0	0	0	0	0	0	0	0	0	0	0	0	0	0	0	0	0	0	0	0	0	0	0	0	0	0	0	0	0	0	0	0	0	0	0	0	0	0	0	0	0	0	0	0	0
Flying.fishes	Exocoetidae	Cheilopogon	Cheilopogon.cyanopterus	0	0	0	0	0	0	0	0	0	0	0	0	0	0	0	0	0	0	0	0	0	0	0	0	0	0	0	0	0	0	0	0	0	0	0	0	0	0	0	0	0	0	0	0	0	0
Flying.fishes	Exocoetidae	Cheilopogon	Cheilopogon.exsiliens	0	3.2	0	0	0	0	0	0	0	0	0	0	0	0	0	0	0	0	0	0	0	0	0	0	0	0	0	0	0	0	0	0	0	0	0	0	0	0	0	0	0	0	0	0	0	0
Flying.fishes	Exocoetidae	Cheilopogon	Cheilopogon.furcatus	0	0	0	0	0	0	0	0	0	0	0	0	0	0	0	0	0	0	0	0	0	0	0	0	0	0	0	0	0	0	0	0	0	0	0	0	0	0	11	17	31.8	26.9	10.9	0.8	2.7	0
Flying.fishes	Exocoetidae	Cheilopogon	Cheilopogon.melanocercus	0	0	0	0	0	0	0	0	0	0	0	0	0	0	0	0	0	0	0	0	0	0	0	0	0	0	0	0	0	0	0	0	0	0	0	0	0	0	0	0	0	0	0	0	0	0
Flying.fishes	Exocoetidae	Cheilopogon	Cheilopogon.melanurus	0	6.5	0	0	0	0	0	0	0	0	0	0	0	0	0	0	0	0	0	0	0	0	0	0	0	0	0	0	0	0	0	0	0	0	0	0	0	0	0	0	0	0	0	0	0	0
Flying.fishes	Exocoetidae	Cheilopogon	Cheilopogon.spilopterus	0	0	0	0	0	0	0	0	0	0	0	0	0	0	0	0	0	0	0	0	0	0	0	0	0	0	0	0	0	0	0	0	0	0	0	0	0	0	0	0	0	0	0	0	0	0
Flying.fishes	Exocoetidae	Cheilopogon	unidentified	0	0	0	0	0	0	0	0	0	0	0	0	0	0	0	0	0	0	0	0	0	0	0	0	0	2.6	2.3	1.4	0	0	0	0	0	0	0	0	0	0	0	0	0	0	0	0	0	0
Flying.fishes	Exocoetidae	Cypselurus	Cypselurus.simus	0	0	0	0	0	0	0	0	0	0	0	0	0	0	0	0	0	0	0	0	0	0	0	0	0	0	0	0	0	0	0	0	0	0	0	0	0	0	0	0	0	0	0	0	0	0
Flying.fishes	Exocoetidae	Cypselurus	Cypselurus.oligolepis	0	0	0	0	0	0	0	0	0	0	0	0	0	0	0	0	0	0	0	0	0	0	0	0	0	0	0	0	0	0	0	0	0	0	0	0	0	0	0	0	0	0	0	0	0	0
Flying.fishes	Exocoetidae	Cypselurus	unidentified	0	0	0	0	0	0	0	0	0	0	0	0	0	0	0	0	0	0	0	0	0	0	0	0	0	15.8	11.4	0.3	0	0	0	0	0	0	0	0	0	0	0	0	0	0	0	0	2.6	0
Flying.fishes	Exocoetidae	Exocoetus	Exocoetus.monocirrhus	0	0	0	0	0	0	0	0	0	0	0	0	0	0	0	0	0	0	0	0	0	0	0	0	0	0	0	0	0	0	0	0	0	0	0.7	0	0.1	0.4	0	0	0	0	0	0	0	0
Flying.fishes	Exocoetidae	Exocoetus	Exocoetus.volitans	0	0	0	0	0	0	0	0	0	0	0	0	0	0	0	0	0	0	0	0	0	0	0	0	0	2.6	0	0	0	0	0	0	0	0	0	0	0	0.1	10	11	39.2	33.3	2.5	2.5	0	0
Flying.fishes	Exocoetidae	Exocoetus	unidentified	0.1	0	0	0	0	0	0	0	0	0	0	0	0	0	0	0	0	0	0	0	0	0	0	0	0	0	0	0	0	0	0	0	0	0	0.2	0	0	1.5	0	0	0	0	0	0	0	0
Flying.fishes	Exocoetidae	Fodiator	unidentified	0	0	0	0	0	0	0	0	0	0	0	0	0	0	0	0	0	0	0	0	0	0	0	0	0	1.3	0	0	0	0	0	0	0	0	0	0	0	0	0	0	0	0	0	0	0	0
Flying.fishes	Exocoetidae	Hirundichthys	unidentified	0	0	0	0	0	0	0	0	0	0	0	0	0	0	0	0	0	0	0	0	0	0	0	0	0	23.7	0	2.6	0	0	0	0	0	0	0	0	0	0	0	0	0	0	0	0	0	0
Flying.fishes	Exocoetidae	Hirundichthys	Hirundichthys.affinis	0	0	0	0	0	0	0	0	0	0	0	0	0	0	0	0	0	0	0	0	0	0	0	0	0	0	0	0	0	0	0	0	0	0	0	0	0	0	0	0	0	0	0	0	0	0
Flying.fishes	Exocoetidae	Hirundichthys	Hirundichthys.rondeletii	0	0	0	0	0	0	0	0	0	0	0	0	0	0	0	0	0	0	0	0	0	0	0	0	0	0	0	0	0	0	0	0	0	0	0	0	0	0	0	0	0	0	0	0	0	0
Flying.fishes	Exocoetidae	Hirundichthys	Hirundichthys.speculiger	0	0	0	0	0	0	0	0	0	0	0	0	0	0	0	0	0	0	0	0	0	0	0	0	0	0	0	0	0	0	0	0	0.1	0.2	0.2	0	0	2.9	0	0	0	0	0	0.8	2.6	0
Flying.fishes	Exocoetidae	Parexocoetus	Parexocoetus.brachypterus	0	2.4	15.9	0	0	0	0	0	0	0	0	0	0	0	0	0	0	0	0	0	0	0	0	0	0	0	0	0	0	0	0	0	0	0.1	0	0	0	1.3	0	0	0	0	0	0	5.3	0
Flying.fishes	Exocoetidae	Parexocoetus	Parexocoetus.mento	0	0	0	0	0	0	0	0	0	0	0	0	0	0	0	0	0	0	0	0	0	0	0	0	0	0	0	0	0	0	0	0	0	0	0	0	0	0	0	0	0	0	0	0	0	0
Flying.fishes	Exocoetidae	Parexocoetus	unidentified	0	0	0	0	0	0	0	0	0	0	0	0	0	0	0	0	0.1	0	0	0	0	0	0	0	0	1.3	0	0	0	0	0	0	0.04	0.2	0	0	0	0.4	0	0	0	0	0	0	0	0
Flying.fishes	Exocoetidae	Prognichthys	Prognichthys.sealei	0	0	0	0	0	0	0	0	0	0	0	0	0	0	0	0	0	0	0	0	0	0	0	0	0	0	0	0	0	0	0	0	0	0	0	0	0	0	0	0	0	0	0	0	0	0
Flying.fishes	Exocoetidae	Prognichthys	unidentified	0	0	0	0	0	0	0	0	0	0	0	0	0	0	0	0	0	0	0	0	0	0	0	0	0	1.3	0	0	0	0	0	0	0	0	0	0	0	0	0	0	0	0	0	0	0	0
Flying.fishes	Exocoetidae	unidentified	unidentified	0.1	12.9	11	20	23	0	18.7	23.7	8.5	14.5	2.9	85.9	26	60	20	0	0	0	0	0	0.4	0	0	0	8	40.8	13.6	7.1	43	10.6	0	0.5	0.2	2.4	5.7	9.2	0.5	13	22	52	0	0	32.8	14.3	4	1.7
Flutefishes	Fistulariidae	unidentified	unidentified	0	0	0	0	0	0	0	0	0	0	0	0	0	0	0	0	0	0	0	0	0	0	0	0	0	0	0	0	0	0	0	0	0	0	0	0	0	0	0	0	0	0	0	0	0	0
Snake.Mackerel	Gempylidae	Gempylus	Gempylus.serpens	0	0	0	0	0	0	0	0	0	0	0	0	0	0	0	0	0	0	0	0	0	0	0	0	0	0	0	0	0	0	0	0	0	0	0	0	0	0	0	0	0	0	0	0	0	0
Snake.Mackerel	Gempylidae	Paradiplospinus	Paradiplospinus.gracilis	0	0	0	0	0	0	0	0	0	0	0	0	0	0	0	0	0	0	0	0	0	0	0	0	0	0	0	0	0	0	0	0	0	0	0	0	0	0	0	0	0	0	0	0	0	0
Snake.Mackerel	Gempylidae	unidentified	unidentified	0.01	0	0	0	1.8	26	9.6	8.4	2.4	11.2	36.5	0	0	0	0	0	0	0	0	0	0	0	0	0	0	0	0	0	0	2.3	0	0	0	0	0	0	0	0	0	0	0	0	0	6.7	0	0
Mojarras	Gerreidae	Gerres	Gerres.oyena	0	0	0	0	0	0	0	0	0	0	0	0	0	0	0	0	0	0	0	0	0	0	0	0	0	0	0	0.6	0	0	0	0	0	0	0	0	0	0	0	0	0	0	0	0	0	0
Gobies	Gobiidae	Asterropteryx	Asterropteryx.semipunctata	0	0	0	0	0	0	0	0	0	0	0	0	0	0	0	0	0	0	0	0	0	0	0	0	0	0	0	0	0	0	0	0	0	0	0	0	0	0	0	0	0	0	0	0	0	0
Gobies	Gobiidae	Bathygobius	Bathygobius.fuscus	0	0	0	0	0	0	0	0	0	0	0	0	0	0	0	0	0	0	0	0	0	0	0	0	0	0	0	0	0	0	0	0	0	0	0	0	0	0	0	0	0	0	0	0	0	0
Gobies	Gobiidae	Eviota	Eviota.queenslandica	0	0	0	0	0	0	0	0	0	0	0	0	0	0	0	0	0	0	0	0	0	0	0	0	0	0	0	0	0	0	0	0	0	0	0	0	0	0	0	0	0	0	0	0	0	0
Gobies	Gobiidae	Eviota	unidentified	0	0	0	0	0	0	0	0	0	0	0	0	0	0	0	0	0	0	0	0	0	0	0	0	0	0	0	0	0	0	0	0	0	0	0	0	0	0	0	0	0	0	0	0	0	0
Gobies	Gobiidae	unidentified	unidentified	0	0	0	0	0	0	0	0	1.2	13	0	0	0	0	0	0	0.2	22.6	0	53.6	1.1	0	0	0	0	0	0	0	0	0	0	0	0	0	0	0	0	0	0	0	0	0	0	0	0	0
Beaked.salmons	Gonorhynchidae	Gonorynchus	Gonorynchus.gonorynchus	0	0	0	0	0	0	0	0	0	0	0	0	0	0	0	0	0	0	0	0	0	0	0	0	0	0	0	0	0	0	0	0	0	0	0	0	0	0	0	0	0	0	0	0	0	0
Beaked.salmons	Gonorhynchidae	Gonorynchus	Gonorynchus.greyi	0	0	0	0	0	0	0	0	0	0	0	0	0	0	0	0	0	0	0	0	0	0	0	0	0	0	0	0	0	0	0	0	0	0	0	0	0	0	0	0	0	0	0	0	0	0
Beaked.salmons	Gonorhynchidae	unidentified	unidentified	0	0	0	0	0	0	0	0	0	0	0	0	0	0	0	0	0	0	0	0	0	0	0	0	0	0	0	0	0	0	0	0	0	0	0	0	0	0	0	0	0	0	0	13.4	0	0
Bristlemouths	Gonostomatidae	Diplophos	unidentified	0	0	0	0	0	0	0	0	0	0	0	0	0	0	0	0	0	0	0	0	0	0	0	0	0	0	0	0	0	0	0	0	0	0	0	0	0	0	0	0	0	0	0	0	0	0
Bristlemouths	Gonostomatidae	unidentified	unidentified	0	0	0	0	19.4	0	4.1	2.3	7.6	4.4	0	0	0	0	0	0	0	0	0	0	0	0	0	0	0	0	0	0	0	0.9	0	0	0	0	0	0	0	0	0	0	0	0	0	0	0	0
Grunts	Haemulidae	Haemulon	Haemulon.aurolineatum	0	0	0	0	0	0	0	0	0	0	0	0	0	0	0	0	0	0	0	0	0	0	0	0	0	0	0	0	0	0	0	0	0	0	0	0	0	0	0	0	0	0	0	0	0	0
Grunts	Haemulidae	Haemulon	Haemulon.melanurum	0	0	0	0	0	0	0	0	0	0	0	0	0	0	0	0	0	0	0	0	0	0	0	0	0	0	0	0	0	0	0	0	0	0	0	0	0	0	0	0	0	0	0	0	0	0
Grunts	Haemulidae.larvae	Pomadasys.larvae	unidentified	0	0	0	0	0	0	0	0	0	0	0	0	0	0	0	0	0	0	0	0	0	0	0	0	0	0	0	0	0	0	0	0	0	0	0	0	0	0	0	0	0	0	0	0	0	0
Halfbeaks	Hemiramphidae	Arrhamphus	Arrhamphus.sclerolepis	0	0	0	0	0	0	0	0	0	0	0	0	0	0	0	0	0	0	0	0	0	0	0	0	0	0	0	0	0	0	0	0	0	0	0	0	0	0	0	0	0	0	0	0	0	0
Halfbeaks	Hemiramphidae	Euleptorhamphus	Euleptorhamphus.viridis	0	0	0	0	0	0	0	0	0	0	0	0	0	0	0	0	0	0	0	0	0	0	0	0	0.3	0	0	0	0	0	0	0	0	0	0	0	0	0	0	0	0	0	0	0	0	0
Halfbeaks	Hemiramphidae	Hemiramphus	Hemiramphus.brasiliensis	0	28.2	53.7	0	0	0	0	0	0	0	0	0	0	0	0	0	0	0	0	0	0	0	0	0	0	0	0	0	0	0	0	0	0	0	0	0	0	0	0	0	0	0	0	0	0	0
Halfbeaks	Hemiramphidae	Hemiramphus	Hemiramphus.far	0	0	0	0	0	0	0	0	0	0	0	0	0	0	0	0	0	0	0	0	0	0	0	0	0	0	0	0	0	0	0	0	0	0	0	0	0	0	0	0	0	0	0	0	1.3	0
Halfbeaks	Hemiramphidae	Hemiramphus	unidentified	0	0	0	0	0	0	0	0	0	0	0	0	0	0	0	0	0	0	0	0	0	0	0	0	0	0	0	0	0	0	0	0	0	0	0	0	0	0	0	0	0	0	0	0	1.3	0
Halfbeaks	Hemiramphidae	Hyporhamphus	unidentified	0	0	0	0	0	0	0	0	0	0	0	0	0	0	0	0	0	0	0	0	0	0	0	0	0	0	0	0	0	0	0	0	0	0	0	0	0	0	0	0	0	0	0	0	2.6	0
Halfbeaks	Hemiramphidae	Hyporhamphus	Hyporhamphus.pacificus	0	0	0	0	0	0	0	0	0	0	0	0	0	0	0	0	0	0	0	0	0	0	0	0	0	0	0	0	0	0	0	0	0	0	0	0	0	0	0	0	0	0	0	0	0	0
Halfbeaks	Hemiramphidae	Oxyporhamphus	Oxyporhamphus.micropterus	0	0	0	0	0	0	0	0	0	0	0	0	0	0	0	0	0	0	0	0	0	0	0	0	0	0	0	0	0	0	0	0	0	0.2	0.1	0	0	3.4	1	4	3	3.2	0.8	0.8	1.3	0
Halfbeaks	Hemiramphidae	unidentified	unidentified	0	0	0	0	0	0	0	0	0	0	0	0	12	11	33	0	0	0	0	0	0	0	0	0	0	0	0	0	0	0	0	0	0.04	0.6	0.6	2.9	0.9	4.5	4	1	0	0	0.8	0.8	1.3	0
Halfbeaks	Hemiramphidae.larvae	unidentified	unidentified	0	0	0	0	0	0	0	0	0	0	0	0	0	0	0	0	0	0	0	0	0	0	0	0	0	0	0	0	0	0	0	0	0	0	0	0	0	0	0	0	0	0	0	0	0	0
Soldierfish.or.squirrelfish	Holocentridae	Holocentrus	Holocentrus.adscensionis	0	0.8	0	0	0	0	0	0	0	0	0	0	0	0	0	0	0	0	0	0	0	0	0	0	0	0	0	0	0	0	0	0	0	0	0	0	0	0	0	0	0	0	0	0	0	0
Soldierfish.or.squirrelfish	Holocentridae	Myripristis	Myripristis.chryseres	0	0	0	0	0	0	0	0	0	0	0	0	0	0	0	0	0	0	0	0	0	0	0	0	0	0	0	0	0	0	0	0	0	0	0	0	0	0	0	0	0	0	0	0	0	0
Soldierfish.or.squirrelfish	Holocentridae	Myripristis	unidentified	0	0	0	0	0	0	0	0	0	0	0	0	0	0	0	0	0	0	0	0	0.4	0	0	0	0	0	0	0	0	0	0	0	0	0	0	0	0	0	0	0	0	0	0	0	0	0
Soldierfish.or.squirrelfish	Holocentridae	Neoniphon	Neoniphon.sammara	0	0	0	0	0	0	0	0	0	0	0	0	0	0	0	0	0	0	0	0	0	0	0	0	0	0	0	0	0	0	0	0	0	0	0	0	0	0	0	0	0	0	0	0	0	0
Soldierfish.or.squirrelfish	Holocentridae	Neoniphon	unidentified	0	0	0	0	0	0	0	0	0	0	0	0	0	0	0	0	0	0	0	0	0	0	0	0	0	0	0	0	0	0	0	0	0	0	0	0	0	0	0	0	0	0	0	0	0	0
Soldierfish.or.squirrelfish	Holocentridae	Sargocentron	Sargocentron.diadema	0	0	0	0	0	0	0	0	0	0	0	0	0	0	0	0	0	0	0	0	0	0	0	0	0	0	0	0	0	0	0	0	0	0	0	0	0	0	0	0	0	0	0	0	0	0
Soldierfish.or.squirrelfish	Holocentridae	Sargocentron	unidentified	0	0	0	0	0	0	0	0	0	0	0	0	0	0	0	0	0	0	0	0	0	0	0	0	0	0	0	0	0	0	0	0	0	0	0	0	0	0	0	0	0	0	0	0	0	0
Soldierfish.or.squirrelfish	Holocentridae	unidentified	unidentified	0	0	0	0	0.6	0	1.8	6.1	1.2	4.8	0.2	0	0	0	0	0	0	0	0	0	0	0	0	0	0	0	0	0	3.4	17.4	0	0	0	0	0	0	0	0.1	0	0	0	0	0	0	1.3	0
Soldierfish.or.squirrelfish	Holocentridae.larvae	Myripristis.larvae	unidentified	0	0	0	0	0	0	0	0	0	0	0	0	0	0	0	0	0	0	0	0	0	0	0	0	0	0	0	0	0	0	0	0	0	0	0	0	0	0	0	0	0	0	0	0	0	0
Soldierfish.or.squirrelfish	Holocentridae.larvae	Sargocentron.larvae	unidentified	0	0	0	0	0	0	0	0	0	0	0	0	0	0	0	0	0	0	0	0	0	0	0	0	0	0	0	0	0	0	0	0	0	0	0	0	0	0	0	0	0	0	0	0	0	0
Soldierfish.or.squirrelfish	Holocentridae.larvae	unidentified	unidentified	0	0	0	0	0	0	0	0	0	0	0	0	0	0	0	0	0	0	0	0	0	0	0	0	0	0	0	0	0	0	0	0	0	0	0	0	0	0	0	0	0	0	0	0	0	0
Ghost.flatheads	Hoplichthyidae	Hoplichthys	unidentified	0	0	0	0	0	0	0	0	0	0	0	0	0	0	0	0	0	0	0	0	0	0	0	0	0	0	0	0	0	0	0	0	0	0	0	0	0	0	0	0	0	0	0	0	0	0
Billfishes	Istiophoridae	Istiophorus	Istiophorus.platypterus	0	0	0	0	0	0	0	0	0	0	0	0	0	0	0	0	0	0	0	0	0	0	0	0	0	0	0	0	0	0	0	0	0	0	0	0	0	0	0	0	0	0	0	0	0	0
Billfishes	Istiophoridae	Istiophorus	unidentified	0	0	0	0	0	0	0	0	0	0	0	0	0	0	0	0	0	0	0	0	0	0	0	0	0	0	0	0	0	0	0	0	0	0	0	0	0	0	0	0	0	0	0	0	0	0
Billfishes	Istiophoridae	Makaira	Makaira.nigricans	0	0	0	0	0	0	0	0	0	0	0	0	0	0	0	0	0	0	0	0	0	0	0	0	0	0	0	0	0	0	0	0	0	0	0	0	0	0	0	0	0	0	0	0	0	0
Billfishes	Istiophoridae	Tetrapturus	Tetrapturus.angustirostris	0	0	0	0	0	0	0	0	0	0	0	0	0	0	0	0	0	0	0	0	0	0	0	0	0	0	0	0	0	0	0	0	0	0	0	0	0	0	0	0	0	0	0	0	0	0
Billfishes	Istiophoridae	unidentified	unidentified	0	0	0	0	0	0	0	0	0	0	0	0	0	0	0	0	0	0	0	0	0	0	0	0	0	0	0	0	0	0	0	0	0	0	0	0	0	0	0	0	0	0	0	0	0	0
Billfishes	Istiophoridae.larvae	unidentified	unidentified	0	0	0	0	0	0	0	0	0	0	0	0	0	0	0	0	0	0	0	0	0	0	0	0	0	0	0	0	0	0	0	0	0	0	0	0	0	0	0	0	0	0	0	0	0	0
Drummers.or.Sea.chubs	Kyphosidae	Kyphosus	Kyphosus.bigibbus	0	0	0	0	0	0	0	0	0	0	0	0	0	0	0	0	0	0	0	0	0	0	0	0	0	0	0	0	0	0	0	0	0	0	0	0	0	0	0	0	0	0	0	0	0	0
Drummers.or.Sea.chubs	Kyphosidae	Kyphosus	Kyphosus.cornelii	0	0	0	0	0	0	0	0	0	0	0	0	0	0	0	0	0	0	0	0	0	0	0	0	0	0	0	0	0	0	0	0	0	0	0	0	0	0	0	0	0	0	0	0	0	0
Drummers.or.Sea.chubs	Kyphosidae	Kyphosus	Kyphosus.vaigiensis	0	0	0	0	0	0	0	0	0	0	0	0	0	0	0	0	0	0	0	0	0	0	0	0	0	0	0	0	0	0	0	0	0	0	0	0	0	0	0	0	0	0	0	0	0	0
Drummers.or.Sea.chubs	Kyphosidae	Microcanthus	Microcanthus.strigatus	0	0	0	0	0	0	0	0	0	0	0	0	0	0	0	0	0	0	0	0	0	0	0	0	0	0	0	0	0	0	0	0	0	0	0	0	0	0	0	0	0	0	0	0	0	0
Drummers.or.Sea.chubs	Kyphosidae	Kyphosus	unidentified	0	0	0	0	0	0	0	0	0	0	0	0	0	0	0	0	0	0	0	0	0	0	0	0	0.3	0	0	0	0	0	0	0	0	0	0	0	0	0	0	0	0	0	0	0	0	0
Drummers.or.Sea.chubs	Kyphosidae	unidentified	unidentified	0	0	0	0	0	0	0	0	0	0	0	0	0	0	0	0	0	0	0	0	0	0	0	0	0	0	0	0	0	0	0	0	0	0	0	0	0	0	0	0	0	0	0	0	0	0
Wrasses	Labridae	Anampses	Anampses.geographicus	0	0	0	0	0	0	0	0	0	0	0	0	0	0	0	0	0	0	0	0	0	0	0	0	0	0	0	0	0	0	0	0	0	0	0	0	0	0	0	0	0	0	0	0	0	0
Wrasses	Labridae	Choerodon	unidentified	0	0	0	0	0	0	0	0	0	0	0	0	0	0	0	0	0.2	1.9	12.5	0	0	0	0	0	0	0	0	0	0	0	0	0	0	0	0	0	0	0	0	0	0	0	0	0	0	0
Wrasses	Labridae	Cirrhilabrus	Cirrhilabrus.temminckii	0	0	0	0	0	0	0	0	0	0	0	0	0	0	0	0	0	0	0	0	0	0	0	0	0	0	0	0	0	0	0	0	0	0	0	0	0	0	0	0	0	0	0	0	0	0
Wrasses	Labridae	Coris	Coris.auricularis	0	0	0	0	0	0	0	0	0	0	0	0	0	0	0	0	0	0	0	0	0	0	0	0	0	0	0	0	0	0	0	0	0	0	0	0	0	0	0	0	0	0	0	0	0	0
Wrasses	Labridae	Cymolutes	Cymolutes.lecluse	0	0	0	0	0	0	0	0	0	0	0	0	0	0	0	0	0	0	0	0	0	0	0	0	0	0	0	0	0	0	0	0	0	0	0	0	0	0	0	0	0	0	0	0	0	0
Wrasses	Labridae	Halichoeres	unidentified	0	0	0	0	0	0	0	0	0	0	0	0	0	0	0	0	0.05	0.1	0	0	0	0	0	0	0.3	0	0	0	0	0	0	0	0	0	0	0	0	0	0	0	0	0	0	0	0	0
Wrasses	Labridae	Hemigymnus	Hemigymnus.melapterus	0	0	0	0	0	0	0	0	0	0	0	0	0	0	0	0	0	0	0	0	0	0	0	0	0	0	0	0	0	0	0	0	0	0	0	0	0	0	0	0	0	0	0	0	0	0
Wrasses	Labridae	Stethojulis	Stethojulis.strigiventer	0	0	0	0	0	0	0	0	0	0	0	0	0	0	0	0	0.2	0	0	0	0.4	0	0	0	0	0	0	0	0	0	0	0	0	0	0	0	0	0	0	0	0	0	0	0	0	0
Wrasses	Labridae	Thalassoma	Thalassoma.lunare	0	0	0	0	0	0	0	0	0	0	0	0	0	0	0	0	0	0	0	0	0	0	0	0	0	0	0	0	0	0	0	0	0	0	0	0	0	0	0	0	0	0	0	0	0	0
Wrasses	Labridae	Cheilinus	unidentified	0	0	0	0	0	0	0	0	0	0	0	0	0	0	0	0	0	0	0	0	0	0	0	0	0	0	0	0	0	0	0	0	0	0	0	0	0	0	0	0	0	0	0	0	0	0
Parrotfishes	Labridae	Scarinae	unidentified	0	0	0	0	0	0	0	0	0	0	0	0	0	0	0	0	0	0	0	0	0	0	0	0	0	0	0	0	0	0	0	0	0	0	0	0	0	0	0	0	0	0	0	0	0	0
Wrasses	Labridae	unidentified	unidentified	0	0	0	0	0	0	0	0	0	1.1	0	0	0	0	0	0	0	0	0	0	0	0	0	0	0	0	0	0.3	0	0	0	0	0	0	0	0	0	0.2	0	0	0	0	0	0	0	0
Ponyfishes	Leiognathidae	unidentified	unidentified	0	0	0	0	0	0	0	0	0	0	0	0	0	0	0	0	0	0	0	0	0	0	0	0	0	0	0	0.6	0	0	0	0	0	0	0	0	0	0	0	0	0	0	0	0	0	0
Eel.larva	Leptochephalus.larvae	unidentified	unidentified	0	0	0	0	0	0	0	0	0	0	0	0	0	0	0	0	0	0	0	0	0	0	0	0	0	0	0	0	0	0	0	0	0	0	0	0	0	0	0	0	0	0	0	0	0	0
Emperors	Lethrinidae	Lethrinus	Lethrinus.genivittatus	0	0	0	0	0	0	0	0	0	0	0	0	0	0	0	0	0	0	0	0	0	0	0	0	0	0	0	0.9	0	0	0	0	0	0	0	0	0	0	0	0	0	0	0	0	0	0
Emperors	Lethrinidae	Lethrinus	Lethrinus.nebulosus	0	0	0	0	0	0	0	0	0	0	0	0	0	0	0	0	0	0	0	0	0	0	0	0	0	0	0	0	0	0	0	0	0	0	0	0	0	0	0	0	0	0	0	0	0	0
Emperors	Lethrinidae	Lethrinus	unidentified	0	0	0	0	0	0	0	0	0	0	0	0	0	0	0	0	0	0	0	0	0	0	0	0	0.3	0	0	0.3	0	0	0	0	0	0	0	0	0	0	0	0	0	0	0	0	0	0
Snappers	Lutjanidae	unidentified	unidentified	0	0	0	0	0	0	0	0	0	0	0	0	0	0	0	0	0	0	0	0	0	0	0	0	0	0	0	0	0	0	0	0	0	0	0	0	0	0	0	0	0	0	0	0	0	0
Bellowfishes.Snipefishes	Macrorhamphosidae	Macroramphosus	Macroramphosus.gracilis	0	0	0	0	0	0	0	0	0	0	0	0	0	0	0	0	0	0	0	0	0	0	0	0	0	0	0	0	0	0	0	0	0	0	0	0	0	0	0	0	0	0	0	0	0	0
Bellowfishes.Snipefishes	Macrorhamphosidae	Macroramphosus	Macroramphosus.scolopax	0	0	0	0	0	0	0	0	0	0	0	0	0	0	0	0	0	0	0	0	0	0	0	0	0	0	0	0	0	0	0	0	0	0	0	0	0	0	0	0	0	0	0	0	0	0
Bellowfishes.Snipefishes	Macrorhamphosidae	Macroramphosus	unidentified	0	0	0	0	0	0	0	0	0	0	0	0	0	0	0	0	0	0	0	0	0	0	0	0	0	0	0	0	0	0	0	0	0	0	0	0	0	0	0	0	0	0	0	0	0	0
Grenadiers.or.rattails	Macrouridae	unidentified	unidentified	0	0	0	0	0	0	0	0	0	0	0	0	0	0	0	0	0	0	0	0	0	0	0	0	0	0	0	0	0	0	0	0	0	0	0	0	0	0	0	0	0	0	0	0	0	0
Dartfishes	Microdesmidae	Gunnellichthys	Gunnellichthys.curiosus	0	0	0	0	0	0	0	0	0	0	0	0	0	0	0	0	0	0	0	0	0	0	0	0	0	0	0	0	0	0	0	0	0	0	0	0	0	0	0	0	0	0	0	0	0	0
Dartfishes	Microdesmidae	Ptereleotris	Ptereleotris.heteroptera	0	0	0	0	0	0	0	0	0	0	0	0	0	0	0	0	0	0	0	0	0	0	0	0	0	0	0	0	0	0	0	0	0	0	0	0	0	0	0	0	0	0	0	0	0	0
Molas	Molidae	Masturus	Masturus.lanceolatus	0	0	0	0	0	0	0	0	0	0	0	0	0	0	0	0	0	0	0	0	0	0	0	0	0	0	0	0	0	0	0	0	0	0	0	0	0	0	0	0	0	0	0	0	0	0
Molas	Molidae	Ranzania	Ranzania.laevis	0	0	0	0	0	0	0	0	0	0	0	0	0	0	0	0	0	0	0	0	0	0	0	0	0	0	0	0	0	0	0	0	0	0	0	0	0	0	0	0	0	0	0	0	0	0
Molas	Molidae	unidentified	unidentified	0	0	0	0	0	0	0	0	0	0	0	0	0	0	0	0	0	0	0	0	0	0	0	0	0	0	0	0	0	0	0	0	0	0	0	0	0	0	0	0	0	0	0	0	0	0
Filefishes	Monacanthidae	Aluterus	Aluterus.scriptus	0	0	0	0	0	0	0	0	0	0	0	0	0	0	0	0	0	0	0	0	0	0	0	0	0	0	0	0	0	0	0	0	0	0	0	0	0	0	0	0	0	0	0	0	0	0
Filefishes	Monacanthidae	Arotrolepis	Arotrolepis.filicauda	0	0	0	0	0	0	0	0	0	0	0	0	0	0	0	0	0	0	0	0	0	0	0	0	0	0	0	0	0	0	0	0	0	0	0	0	0	0	0	0	0	0	0	0	0	0
Filefishes	Monacanthidae	Cantherhines	Cantherhines.verecundus	0	0	0	0	0	0	0	0	0	0	0	0	0	0	0	0	0	0	0	0	0	0	0	0	0	0	0	0	0	0	0	0	0	0	0	0	0	0	0	0	0	0	0	0	0	0
Filefishes	Monacanthidae	Cantherhines	unidentified	0	0	0	0	0	0	0	0	0	0	0	0	0	0	0	0	0	0	0	0	0	0	0	0	0	0	0	0	0	0	0	0	0	0	0	0	0	0	0	0	0	0	0	0	0	0
Filefishes	Monacanthidae	Paramonacanthus	unidentified	0	0	0	0	0	0	0	0	0	0	0	0	0	0	0	0	0	0	0	0	0	0	0	0	0	0	0	1.7	0	0	0	0	0	0	0	0	0	0	0	0	0	0	0	0	0	0
Filefishes	Monacanthidae	Pervagor	Pervagor.spilosoma	0	0	0	0	0	0	0	0	0	0	0	0	0	0	0	0	0	0	0	0	0	0	0	0	0	0	0	0	0	0	0	0	0	0	0	0	0	0	0	0	0	0	0	0	0	0
Filefishes	Monacanthidae	unidentified	unidentified	0	0	0	0	0	0	0	0	0	0	0	0	0	0	0	0	0	0	0	0	0.8	0	0	0	0	0	0	0	0	0	0	0	0	0	0	0	0	0	0	0	0	0	0	0	0	0
Filefishes	Monacanthidae.larvae	unidentified	unidentified	0	0	0	0	0	0	0	0	0	0	0	0	0	0	0	0	0	0	0	0	0	0	0	0	0	0	0	0	0	0	0	0	0	0	0	0	0	0	0	0	0	0	0	0	0	0
Mullets	Mugilidae	unidentified	unidentified	0	0	0	0	0	0	0	0	0.6	0	0	0	0	0	0	0	0	0	0	0	0	0	0	0	0	0	0	0	0	0	0	0	0	0	0	0	0	0	0	0	0	0	0	0	0	0
Goatfishes	Mullidae	Parupeneus	Parupeneus.spilurus	0	0	0	0	0	0	0	0	0	0	0	0	0	0	0	0	0	0	0	0	0	0	0	0	0	0	0	0	0	0	0	0	0	0	0	0	0	0	0	0	0	0	0	0	0	0
Goatfishes	Mullidae	Parupeneus	Parupeneus.chrysopleuron	0	0	0	0	0	0	0	0	0	0	0	0	0	0	0	0	0	0	0	0	0	0	0	0	0	0	0	0	0	0	0	0	0	0	0	0	0	0	0	0	0	0	0	0	0	0
Goatfishes	Mullidae	Mulloidichthys	unidentified	0	0	0	0	0	0	0	0	0	0	0	0	0	0	0	0	0.1	0	0	0	1.5	0	0	0	26.2	0	0	0	0	0	0	0	0.5	0.9	0	0	0	0	0	0	0	0	0	0	0	0
Goatfishes	Mullidae	Upeneus	Upeneus.luzonius	0	0	0	0	0	0	0	0	0	0	0	0	0	0	0	0	0	0	0	0	0	0	0	0	0	0	0	0.3	0	0	0	0	0	0	0	0	0	0	0	0	0	0	0	0	0	0
Goatfishes	Mullidae	Upeneus	Upeneus.tragula	0	0	0	0	0	0	0	0	0	0	0	0	0	0	0	0	0	0	0	0	4.1	1.2	0	0	0	0	0	0	0	0	0	0	0	0	0	0	0	0	0	0	0	0	0	0	0	0
Goatfishes	Mullidae	Upeneus	unidentified	0	0	0	0	0	0	0	0	0	0	0	0	0	0	0	0	0	0	0	0	0	0	0	0	0	0	0	0	0	0	0	0	0	0	0	0	0	0	0	0	0	0	0	0	56	38.7
Goatfishes	Mullidae.larvae	Mulloidichthys.larvae	unidentified	0	0	0	0	0	0	0	0	0	0	0	0	0	0	0	0	0	0	0	0	0	0	0	0	0	0	0	0	0	0	0	0	0	0	0	0	0	0	0	0	0	0	0	0	0	0
Goatfishes	Mullidae	unidentified	unidentified	0	0	0	0	0	0	0.9	0	0.9	2	0	0	0	0	0	0	0	0	0	0	0	0	0	0	0	0	0	0	19.5	16.5	75.8	46.2	59.8	29.8	35.4	45.3	90.5	1.9	0	0	0	0	0	0	0	0
Lanternfishes	Myctophidae	Benthosema	Benthosema.fibulatum	0	0	0	0	0	0	0	0	0	0	0	0	0	0	0	0	0	0	0	0	0	0	0	0	0	0	0	0	0	0	0	0	0	0	0	0	0	0	0	0	0	0	0	0	0	0
Lanternfishes	Myctophidae	Electrona	Electrona.subaspera	0	0	0	0	0	0	0	0	0	0	0	0	0	0	0	0.2	0	0	0	0	0	0	0	0	0	0	0	0	0	0	0	0	0	0	0	0	0	0	0	0	0	0	0	0	0	0
Lanternfishes	Myctophidae	Metelectrona	Metelectrona.ventralis	0	0	0	0	0	0	0	0	0	0	0	0	0	0	0	20.3	0	0	0	0	0	0	0	0	0	0	0	0	0	0	0	0	0	0	0	0	0	0	0	0	0	0	0	0	0	0
Lanternfishes	Myctophidae	Symbolophorus	Symbolophorus.barnardi	0	0	0	0	0	0	0	0	0	0	0	0	0	0	0	0.2	0	0	0	0	0	0	0	0	0	0	0	0	0	0	0	0	0	0	0	0	0	0	0	0	0	0	0	0	0	0
Lanternfishes	Myctophidae	Symbolophorus	unidentified	0	0	0	0	0	0	0	0	0	0	0	0	0	0	0	0	0	0	0	0	0	0	0	0	0	0	0	0	0	0	0	0	0	0	0	0	0	0	0	0	0	0	0	0	0	0
Lanternfishes	Myctophidae	Diaphus	unidentified	0	0	0	0	0	0	0	0	0	0	0	0	0	0	0	1.1	0	0	0	0	0	0	0	0	0	0	0	0	0	0	0	0	0	0	0	0	0	0	0	0	0	0	0	0	0	0
Lanternfishes	Myctophidae	Hygophum	unidentified	0	0	0	0	0	0	0	0	0	0	0	0	0	0	0	0	0	0	0	0	0	0	0	0	0	0	0	0	0	0	0	0	0	0	0	0	0	0	0	0	0	0	0	0	0	0
Lanternfishes	Myctophidae	Lampanyctus	unidentified	0	0	0	0	0	0	0	0	0	0	0	0	0	0	0	0	0	0	0	0	0	0	0	0	0	0	0	0	0	0	0	0	0	0	0	0	0	0	0	0	0	0	0	0	0	0
Lanternfishes	Myctophidae	Myctophum	unidentified	0	0	0	0	0	0	0	0	0	0	0	0	0	0	0	0	0	0	0	0	0	0	0	0	0	0	0	0	0	0	0	0	0	0	0	0	0	0	0	0	0	0	0	0	0	0
Lanternfishes	Myctophidae	unidentified	unidentified	0	0	0	0	2.9	0	0.5	3.1	3.6	1.8	0	0	0	0	0	5.5	0	0	0	0	0	0	0	0	0	0	0	0	0	0	0	0	0	0	0	0	0	0	0	0	0	0	0	0	0	0
Threadfin.breams	Nemipteridae	Pentapodus	Pentapodus.paradiseus	0	0	0	0	0	0	0	0	0	0	0	0	0	0	0	0	0	0	0	0	0	0	0	0	0	0	0	1.4	0	0	0	0	0	0	0	0	0	0	0	0	0	0	0	0	0	0
Threadfin.breams	Nemipteridae	Pentapodus	Pentapodus.vitta	0	0	0	0	0	0	0	0	0	0	0	0	0	0	0	0	0	0	0	0	0	0	0	0	0	0	0	0	0	0	0	0	0	0	0	0	0	0	0	0	0	0	0	0	0	0
Threadfin.breams	Nemipteridae	Nemipterus	unidentified	0	0	0	0	0	0	0	0	0	0	0	0	0	0	0	0	0.1	0	0	0	0	0	0	0	0	0	0	0.9	0	0	0	0	0	0	0	0	0	0	0	0	0	0	0	0	0	0
Threadfin.breams	Nemipteridae	unidentified	unidentified	0	0	0	0	0	0	0	0	0	0	0	0	0	0	0	0	0	0	0	0	0	0	0	0	0	0	0	0	0	0	0	0	0	0	0	0	0	0	0	0	0	0	0	0	0	0
Driftfishes	Nomeidae	Cubiceps	Cubiceps.capensis	0	0	0	0	0	0	0	0	0	0	0	0	0	0	0	0	0	0	0	0	0	0	0	0	0	0	0	0	0	0	0	0	0	0	0	0	0	0	0	0	0	0	0	0	0	0
Driftfishes	Nomeidae	Cubiceps	Cubiceps.pauciradiatus	0	0	0	0	0	0	0	0	0	0	0	0	0	0	0	0	0	0	0	0	0	0	0	0	0	0	0	0	0	0	0	0	0	0	0	0	0	0	0	0	0	0	0	0	0	0
Driftfishes	Nomeidae	Cubiceps	unidentified	0	0	0	0	0	0	0	0	0	0	0	0	0	0	0	0	0	0	0	0	0	0	0	0	0	0	0	0	0	0	0	0	0	0	0	0	0	0	0	0	0	0	0	0	0	0
Driftfishes	Nomeidae	Nomeus	Nomeus.gronovii	0	0	0	0	0	0	0	0	0	0	0	0	0	0	0	0	0	0	0	0	0	0	0	0	0	0	0	0	0	0	0	0	0	0	0	0	0	0	0	0	0	0	0	0	0	0
Driftfishes	Nomeidae	Psenes	Psenes.arafurensis	0	0	0	0	0	0	0	0	0	0	0	0	0	0	0	0	0	0	0	0	0	0	0	0	0	0	0	0	0	0	0	0	0	0	0	0	0	0	0	0	0	0	0	0	0	0
Driftfishes	Nomeidae	Psenes	Psenes.cyanophrys	0	0	0	0	0	0	0	0	0	0	0	0	0	0	0	0	0	0	0	0	0	0	0	0	0	0	0	0	0	0	0	0	0	0	0	0	0	0	0	0	0	0	0	0	0	0
Driftfishes	Nomeidae	Psenes	unidentified	0	0	0	0	0	0	0	0	0	0	0	0	0	0	0	0	0	0	0	0	0	0	0	0	0	0	0	0	0	0	0	0	0	0	0	0	0	0	0	0	0	0	0	0	0	0
Driftfishes	Nomeidae	unidentified	unidentified	0.04	0	0	0	0	0	0	0	0	0	0	0	0	0	0	0	0	0	0	0	0	0	0	0	0	0	0	0	0	0.5	0	0	0	0	0	0	0	0	0	0	0	0	0	0	0	0
Snake.Eels	Ophichthidae	unidentified	unidentified	0	0	0	0	0	0	0	0	0	0	0	0	0	0	0	0	0	0	0	0	0	0	0	0	0	0	0	0	0	0	0	0	0	0	0	0	0	0	0	0	0	0	0	0	0	0
Cusk-eels.or.Lings	Ophidiidae	unidentified	unidentified	0	0	0	0	0	0	0.1	0	0	0	0	0	0	0	0	0	0	0	0	0	0	0	0	0	0	0	0	0	0	0	0	0	0	0	0	0	0	0	0	0	0	0	0	0	0	0
Barreleye	Ophisthoproctidae	Ophistoproctus	unidentified	0	0	0	0	0	0	0	0	0	0	0	0	0	0	0	0	0	0	0	0	0	0	0	0	0	0	0	0	0	0	0	0	0	0	0	0	0	0	0	0	0	0	0	0	0	0
Boxfishes	Ostraciidae	Lactoria	Lactoria.fornasini	0	0	0	0	0	0	0	0	0	0	0	0	0	0	0	0	0	0	0	0	0	0	0	0	0	0	0	0	0	0	0	0	0	0	0	0	0	0	0	0	0	0	0	0	0	0
Boxfishes	Ostraciidae	unidentified	unidentified	0	0	0	0	0	0	0	0	0	0	0	0	0	0	0	0	0	0	0	0	0	0	0	0	0	0	0	0	0	0	0	0	0	0	0	0	0	0	0	0	0	0	0	0	0	0
Barracudina.or.Paralepis	Paralepididae	unidentified	unidentified	0	0	0	0	0	0	0	0	0.3	0	0	0	0	0	0	0	0	0	0	0	0	0	0	0	0	0	0	0	0	0	0	0	0	0	0	0	0	0	0	0	0	0	0	0	0	0
Seamoths	Pegasidae	Eurypegasus	Eurypegasus.papilio	0	0	0	0	0	0	0	0	0	0	0	0	0	0	0	0	0	0	0	0	0	0	0	0	0	0	0	0	0	0	0	0	0	0	0	0	0	0	0	0	0	0	0	0	0	0
Sweepers	Pempheridae	Pempheris	Pempheris.schomburgkii	0	2.4	0	0	0	0	0	0	0	0	0	0	0	0	0	0	0	0	0	0	0	0	0	0	0	0	0	0	0	0	0	0	0	0	0	0	0	0	0	0	0	0	0	0	0	0
Lightfishes	Phosichthyidae	Vinciguerria	unidentified	0	0	0	0	0	0	0	0	0	0	0	0	0	0	0	0	0	0	0	0	0	0	0	0	0	0	0	0	0	0	0	0	0	0	0	0	0	0	0	0	0	0	0	0	0	0
Lightfishes	Phosichthyidae	Vinciguerria	Vinciguerria.nimbaria	0.07	0	0	0	0	0	0	0	0	0	0	0	0	0	0	0	0	0	0	0	0	0	0	0	0	0	0	0	0	0	0	0	0	0	0	0	0	0	0	0	0	0	0	0	0	0
Barred.sandperch	Pinguipedidae	Parapercis	Parapercis.cylindrica	0	0	0	0	0	0	0	0	0	0	0	0	0	0	0	0	0	0	0	0	0	0	0	0	0	0	0	0	0	0	0	0	0	0	0	0	0	0	0	0	0	0	0	0	0	0
Barred.sandperch	Pinguipedidae	unidentified	unidentified	0	0	0	0	0	0	0	0	0	10.3	0.2	0	0	0	0	0	0	0	0	0	0	0	0	0	0	0	0	0	0	0	0	0	0	0	0	0	0	0	0	0	0	0	0	0	0	0
Flatfish	Pleuronectidae	unidentified	unidentified	0	0	0	0	0	0	0	0	0	0	0	0	0	0	0	0	0	0	0	0	0	0	0	0	0	0	0	0	0	0	0	0	0	0	0	0	0	0	0	0	0	0	0	0	0	0
Striped.eel.catfish	Plotosidae	unidentified	unidentified	0	0	0	0	0	0	0	0	0	0	0	0	0	0	0	0	0	0	0	0	0	0	0	0	0	0	0	0	0	0	0	0	0	0	0	0	0	0	0	0	0	0	0	0	0	0
Beardfish	Polymixiidae	Polymixia	Polymixia.japonica	0	0	0	0	0	0	0	0	0	0	0	0	0	0	0	0	0	0	0	0	0	0	0	0	0	0	0	0	0	0	0	0	0	0	0	0	0	0	0	0	0	0	0	0	0	0
Threadfins	Polynemidae	unidentified	unidentified	0	0	0	0	0	0	0	0	0	0.5	0	0	0	0	0	0	0	0	0	0	0	0	0	0	0	0	0	0	0	0	0	0	0	0	0	0	0	0	0	0	0	0	0	0	0	0
Angelfishes	Pomacanthidae.larvae	unidentified	unidentified	0	0	0	0	0	0	0	0	0	0	0	0	0	0	0	0	0	0	0	0	0	0	0	0	0	0	0	0	0	0	0	0	0	0	0	0	0	0	0	0	0	0	0	0	0	0
Damselfishes	Pomacentridae	Acanthochromis	Acanthochromis.polyacanthus	0	0	0	0	0	0	0	0	0	0	0	0	0	0	0	0	0	0	0	0	0	0	0	0	0	0	0	0	0	0	0	0	0	0	0	0	0	0	0	0	0	0	0	0	0	0
Damselfishes	Pomacentridae	Chromis	Chromis.struhsakeri	0	0	0	0	0	0	0	0	0	0	0	0	0	0	0	0	0	0	0	0	0	0	0	0	0	0	0	0	0	0	0	0	0	0	0	0	0	0	0	0	0	0	0	0	0	0
Damselfishes	Pomacentridae	Chromis	unidentified	0	0	0	0	0	0	0	0	0	0	0	0	0	0	0	0	0	0	0	0	0	0	0	0	0	0	0	0	0	0	0	0	0	0	0	0	0	0	0	0	0	0	0	0	0	0
Damselfishes	Pomacentridae	Pomacentrus	Pomacentrus.milleri	0	0	0	0	0	0	0	0	0	0	0	0	0	0	0	0	0	0	0	0	0	0	0	0	0	0	0	0	0	0	0	0	0	0	0	0	0	0	0	0	0	0	0	0	0	0
Damselfishes	Pomacentridae	Pomacentrus	Pomacentrus.tripunctatus	0	0	0	0	0	0	0	0	0	0	0	0	0	0	0	0	0	0	0	0	0	0	0	0	0	0	0	0	0	0	0	0	0	0	0	0	0	0	0	0	0	0	0	0	0	0
Damselfishes	Pomacentridae	Pomacentrus	unidentified	0	0	0	0	0	0	0	0	0	0	0	0	0	0	0	0	0	0	0	0	0	0	0	0	0	0	0	0	0	0	0	0	0	0	0	0	0	0	0	0	0	0	0	0	0	0
Damselfishes	Pomacentridae	Pristotis	Pristotis.obtusirostris	0	0	0	0	0	0	0	0	0	0	0	0	0	0	0	0	0.8	0	0	0	0.8	0	0	0	0	0	0	0	0	0	0	0	0	0	0	0	0	0	0	0	0	0	0	0	0	0
Damselfishes	Pomacentridae	Pycnochromis	Pycnochromis.vanderbilti	0	0	0	0	0	0	0	0	0	0	0	0	0	0	0	0	0	0	0	0	0	0	0	0	0	0	0	0	0	0	0	0	0	0	0	0	0	0	0	0	0	0	0	0	0	0
Damselfishes	Pomacentridae	unidentified	unidentified	0	0	0	0	0	0	0	0	0	0	0	0	0	0	0	0	1.6	0	0	0	8.6	1	5	0	0	0	0	0	0	0	0	0	0	0	0	0	0.2	0.7	0	0	0	0	0	0	0	0
Tailors	Pomatomidae	unidentified	unidentified	0	0	0	0	0	0	0	0	0	0	0	0	0	0	0	0	0	0	0	0	0	0	0	0	0	0	0	0	0	0	0	0	0	0	0	0	0	0	0	0	0	0	0	0	0	0
Bigeyes	Priacanthidae	Heteropriacanthus	Heteropriacanthus.cruentatus	0	0	0	0	0	0	0	0	0	0	0	0	0	0	0	0	0	0	0	0	0	0	0	0	0	0	0	0	0	0	0	0	0	0	0	0	0	0	0	0	0	0	0	0	0	0
Bigeyes	Priacanthidae	Priacanthus	Priacanthus.alalaua	0	0	0	0	0	0	0	0	0	0	0	0	0	0	0	0	0	0	0	0	0	0	0	0	0	0	0	0	0	0	0	0	0	0	0	0	0	0	0	0	0	0	0	0	0	0
Bigeyes	Priacanthidae	Priacanthus	Priacanthus.arenatus	0	0	0	0	0	0	0	0	0	0	0	0	0	0	0	0	0	0	0	0	0	0	0	0	0	0	0	0	0	0	0	0	0	0	0	0	0	0	0	0	0	0	0	0	0	0
Bigeyes	Priacanthidae	Priacanthus	unidentified	0	0	0	0	0	0	0.5	0	0.3	0	0	0	0	0	0	0	0	0	0	0	1.5	0	0	0	0	0	0	0	0	0	0	0	0	0	0	0	0	0	0	0	0	0	0	0	0	0
Bigeyes	Priacanthidae	unidentified	unidentified	0	0	0	0	0	0	0	0	0	0	0	0	0	0	0	0	0	0	0	0	0	0	0	0	0	0	0	0	0	0	0	0	0	0	0	0	0	0	0	0	0	0	0	0	0	0
Pristigasterids	Pristigasteridae	Pellona	Pellona.harroweri	0	0	0	0	0	0	0	0	0	0	0	0	0	0	0	0	0	0	0	0	0	0	0	0	0	0	0	0	0	0	0	0	0	0	0	0	0	0	0	0	0	0	0	0	0	0
Dottybacks	Pseudochromidae	Cypho	Cypho.purpurascens	0	0	0	0	0	0	0	0	0	0	0	0	0	0	0	0	0	0	0	0	0	0	0	0	0	0	0	0	0	0	0	0	0	0	0	0	0	0	0	0	0	0	0	0	0	0
Dottybacks	Pseudochromidae	Pseudochromis	Pseudochromis.tapeinosoma	0	0	0	0	0	0	0	0	0	0	0	0	0	0	0	0	0	0	0	0	0	0	0	0	0	0	0	0	0	0	0	0	0	0	0	0	0	0	0	0	0	0	0	0	0	0
Dottybacks	Pseudochromidae	Pseudochromis	unidentified	0	0	0	0	0	0	0	0	0	0	0	0	0	0	0	0	0.05	0	0	0	0	0	0	0	0	0	0	0	0	0	0	0	0	0	0	0	0	0	0	0	0	0	0	0	0	0
Drums	Sciaenidae	Cynoscion	unidentified	0	0	0	0	0	0	0	0	0	0	0	0	0	0	0	0	0	0	0	0	0	0	0	0	0	0	0	0	0	0	0	0	0	0	0	0	0	0	0	0	0	0	0	0	0	0
Drums	Sciaenidae	Stellifer	Stellifer.brasiliensis	0	0	0	0	0	0	0	0	0	0	0	0	0	0	0	0	0	0	0	0	0	0	0	0	0	0	0	0	0	0	0	0	0	0	0	0	0	0	0	0	0	0	0	0	0	0
Drums	Sciaenidae	unidentified	unidentified	0	0.8	0	0	0	0	0	0	0	0	0	0	0	0	0	0	0	0	0	0	0	0	0	0	0	0	0	0	0	0	0	0	0	0	0	0	0	0	0	0	0	0	0	0	0	0
Sauries	Scomberesocidae	Cololabis	Cololabis.saira	0	0	0	0	0	0	0	0	0	0	0	0	0	0	0	0	0	0	0	0	0	0	0	0	0	0	0	0	0	0	0	0	0	0	0	0	0	0	0	0	0	0	0	0	0	0
Sauries	Scomberesocidae	unidentified	unidentified	0	0	0	0	0	0	0	0	0	0	0	0	0	0	0	0	0	0	0	0	0	0	0	0	0	0	0	0	0	0	0	0	0	0	0	0	0	0	0	0	0	0	0	0	0	0
Mackerels.or.Tuna	Scombridae	Scomberomorus	unidentified	0	0.8	0	0	0	0	0	0	0	0	0	0	0	0	0	0	0	0	0	0	0	0	0	0	0.3	0	0	0	0	0	0	0	0	0	0	0	0	0	0	0	0	0	0	0	0	0
Mackerels.or.Tuna	Scombridae	Acanthocybium	Acanthocybium.solandri	0	0	0	0	0	0	0	0	0	0	0	0	0	0	0	0	0	0	0	0	0	0	0	0	0	0	0	0	0	0	0	0	0	0	0	0	0	0	0	0	0	0	0	0	0	0
Mackerels.or.Tuna	Scombridae	Auxis	Auxis.rochei	0	0	0	0	0	0	0	0	0	0	0	0	0	0	0	0	0	0	0	0	0	0	0	0	0	0	0	0	0	0	0	0	0	0	0	0	0	0	0	0	0	0	0	0	0	0
Mackerels.or.Tuna	Scombridae	Auxis	Auxis.thazard	0	0	0	0	0	0	0	0	0	0	0	0	0	0	0	0	0	0	0	0	0	0	0	0	0	0	0	0	0	0	0	0	0	0	0	0	0	0	0	0	0	0	0	0	0	0
Mackerels.or.Tuna	Scombridae	Auxis	unidentified	0	0.8	0	0	0	0	0	0	0	0	0	0	0	0	0	0	0	0	0	0	0	0	0	0	0	0	0	0	0	0	0	0	0	0	0	0	0	0	0	0	0	0	0	0	0	0
Mackerels.or.Tuna	Scombridae	Euthynnus	Euthynnus.affinis	0	0	0	0	0	0	0	0	0	0	0	0	0	0	0	0	0	0	0	0	0	0	0	0	0	0	0	0	0	0	0	0	0	0	0	0	0	0	0	0	0	0	0	0	0	0
Mackerels.or.Tuna	Scombridae	Katsuwonus	Katsuwonus.pelamis	0	0	0	0	0	0	0	0	0	0	0	0	0	0	0	0	0	0	0	0	0	0	0	0	0	0	0	0	0	0	0	0	0	0	0	0	0	0	0	0	0	0	0	0	0	0
Mackerels.or.Tuna	Scombridae	Sarda	unidentified	0	0	0	0	0	0	0	0	0	0	0	0	0	0	0	0	0	0	0	0	0	0	0	0	0	0	0	0	0	0	0	0	0	0	0	0	0	0	0	0	0	0	0	0	0	0
Mackerels.or.Tuna	Scombridae	Scomber	Scomber.australasicus	0	0	0	0	0	0	0	0	0	0	0	0	0	0	0	0	0	0	0	0	0	0	0	0	0	0	0	0	0	0	0	0	0	0	0	0	0	0	0	0	0	0	0	0	0	0
Mackerels.or.Tuna	Scombridae	Scomber	Scomber.japonicus	0	0	0	0	0	0	0	0	0	0	0	0	0	0	0	0	0	0	0	0	0	0	0	0	0	0	0	0	0	0	0	0	0	0	0	0	0	0	0	0	0	0	0	0	0	0
Mackerels.or.Tuna	Scombridae	Thunnus	Thunnus.alalunga	0	0	0	0	0	0	0	0	0	0	0	0	0	0	0	0	0	0	0	0	0	0	0	0	0	0	0	0	0	0	0	0	0	0	0	0	0	0	0	0	0	0	0	0	0	0
Mackerels.or.Tuna	Scombridae	Thunnus	unidentified	0	0	0	0	0	0	0	0	0	0	0	0	0	0	0	0	0	0	0	0	0	0	0	0	0	0	0	0	0	0	0	0	0	0	0	0	0	0	0	0	0	0	0	0	0	0
Mackerels.or.Tuna	Scombridae	unidentified	unidentified	0	0	1.2	0	4.1	0	15.7	7.6	2.4	5.9	4.4	3	6	9	6	0	0.1	0	0	0	0	0	0	0	0.3	1.3	0	1.7	0.7	0	0	0.9	0.9	3.2	10.2	2.1	2.7	9	0	0	0	0	2.1	0.8	2.6	0
Mackerels.or.Tuna	Scombridae.larvae	unidentified	unidentified	0	0	0	0	0	0	0	0	0	0	0	0	0	0	0	0	0	0	0	0	0	0	0	0	0	0	0	0	0	0	0	0	0	0	0	0	0	0	0	0	0	0	0	0	0	0
Scorpionfish.or.rockfish	Scorpaenidae	unidentified	unidentified	0	0	0	0	0	0	0	0	0	0	0	0	0	0	0	0.2	0	0	0	0	0	0	0	0	0	0	0	0	0	0	0	0	0	0	0	0	0	0	0	0	0	0	0	0	0	0
Groupers	Serranidae	Epinephelus	Epinephelus.merra	0	0	0	0	0	0	0	0	0	0	0	0	0	0	0	0	0	0	0	0	0	0	0	0	0	0	0	0	0	0	0	0	0	0	0	0	0	0	0	0	0	0	0	0	0	0
Groupers	Serranidae	Grammatonotus	Grammatonotus.laysanus	0	0	0	0	0	0	0	0	0	0	0	0	0	0	0	0	0	0	0	0	0	0	0	0	0	0	0	0	0	0	0	0	0	0	0	0	0	0	0	0	0	0	0	0	0	0
Groupers	Serranidae	Odontanthias	Odontanthias.elizabethae	0	0	0	0	0	0	0	0	0	0	0	0	0	0	0	0	0	0	0	0	0	0	0	0	0	0	0	0	0	0	0	0	0	0	0	0	0	0	0	0	0	0	0	0	0	0
Groupers	Serranidae	unidentified	unidentified	0	0	0	0	0	0	1	0	1.8	0	0	0	0	0	0	0	0	0	0	0	0	0	0	0	0	0	0	0	0	0	0	0	0	0	0	0	0	0	0	0	0	0	0	0	0	0
Rabbitfishes	Siganidae	unidentified	unidentified	0	0	0	0	0	0	0	0	0	0	0	0	0	0	0	0	0	0	0	0	0	0	0	0	0	0	0	0	0	0	0	0	0	0	0	0	0	0	0	0	0	0	0	0	0	0
Whiting	Silliganidae	Sillago	unidentified	0	0	0	0	0	0	0	0	0	0	0	0	0	0	0	0	0	0	0	0	0	0	0	0	0	0	0	0.9	0	0	0	0	0	0	0	0	0	0	0	0	0	0	0	0	0	0
Sole	Soleidae	Aseraggodes	Aseraggodes.kobensis	0	0	0	0	0	0	0	0	0	0	0	0	0	0	0	0	0	0	0	0	0	0	0	0	0	0	0	0	0	0	0	0	0	0	0	0	0	0	0	0	0	0	0	0	0	0
Sole	Soleidae	unidentified	unidentified	0	0	0	0	0	0	0	0	0	0	0	0	0	0	0	0	0	0	0	0	0	0	0	0	0	0	0	0	0	0	0	0	0	0	0	0	0	0	0	0	0	0	0	0	0	0
Porgies	Sparidae	unidentified	unidentified	0	0	0	0	0	0	0	0	0	0	0	0	0	0	0	0	0	0	0	0	0	0	0	0	0	0	0	0	0	0	0	0	0	0	0	0	0	0	0	0	0	0	0	0	0	0
Barracudas	Sphyraenidae	Sphyraena	Sphyraena.acutipinnis	0	0	0	0	0	0	0	0	0	0	0	0	0	0	0	0	0	0	0	0	0	0	0	0	0	0	0	0	0	0	0	0	0	0	0	0	0	0	0	0	0	0	0	0	0	0
Barracudas	Sphyraenidae	Sphyraena	Sphyraena.helleri	0	0	0	0	0	0	0	0	0	0	0	0	0	0	0	0	0	0	0	0	0	0	0	0	0	0	0	0	0	0	0	0	0	0	0	0	0	0	0	0	0	0	0	0	0	0
Barracudas	Sphyraenidae	Sphyraena	unidentified	0	2.4	0	0	0	0	0.1	0	0	0	0	0	0	0	0	0	0	0	0	0	0	0	0	0	0	0	0	0	0	0	0	0	0	0	0	0	0	0	0	0	0	0	0	0	0	0
Barracudas	Sphyraenidae	unidentified	unidentified	0	0	0	0	0	0	0	0	0	0	0	0	0	0	0	0	0	0	0	0	0	0	0	0	0	0	0	0	0	0	0	0	0	0	0	0	0	0	0	0	0	0	0	0	0	0
Hatchetfish	Sternoptychidae	Polyipnus	Polyipnus.indicus	0	0	0	0	0	0	0	0	0	0	0	0	0	0	0	0.2	0	0	0	0	0	0	0	0	0	0	0	0	0	0	0	0	0	0	0	0	0	0	0	0	0	0	0	0	0	0
Hatchetfish	Sternoptychidae	Sternoptyx	Sternoptyx.diaphana	0	0	0	0	0	0	0	0	0	0	0	0	0	0	0	0	0	0	0	0	0	0	0	0	0	0	0	0	0	0	0	0	0	0	0	0	0	0	0	0	0	0	0	0	0	0
Hatchetfish	Sternoptychidae	Argyropelecus	unidentified	0	0	0	0	0	0	0	0	0	0	0	0	0	0	0	0	0	0	0	0	0	0	0	0	0	0	0	6.3	0	0	0	0	0	0	0	0	0	0	0	0	0	0	0	0	0	0
Hatchetfish	Sternoptychidae	unidentified	unidentified	0	0	0	0	0	0	0	0	0	0	0	0	0	0	0	0	0	0	0	0	0	0	0	0	0	0	0	0	0	0	0	0	0	0	0	0	0	0	0	0	0	0	0	0	0	0
Scaly.dragonfish	Stomiidae	unidentified	unidentified	0	0	0	0	0	0	0.4	0	0	0.2	0	0	0	0	0	0	0	0	0	0	0	0	0	0	0	0	0	0	0	0	0	0	0	0	0	0	0	0	0	0	0	0	0	0	0	0
Butterfishes	Stromateidae	unidentified	unidentified	0	0	0	0	0	0	0	0	0	0	0	0	0	0	0	0	0	0	0	0	0	0	0	0	0	0	0	0	0	0	0	0	0	0	0	0	0	0	0	0	0	0	0.8	0	0	0
Pipefishes	Syngnathidae	unidentified	unidentified	0	0	0	0	0	0	0	0	0	0	0	0	0	0	0	0	0	0	0	0	0	0	0	0	0	0	0	0	0	0	0	0	0	0	0	0	0	0	0	0	0	0	0	0	0	0
Lizardfishes	Synodontidae	Synodus	unidentified	0	0	0	0	0	0	0	0	0	0	0	0	0	0	0	0	0	0	0	0	0	0	0	0	0	0	0	0	0	0	0	0	0	0	0	0	0	0	0	0	0	0	0	0	0	0
Lizardfishes	Synodontidae	Trachinocephalus	Trachinocephalus.myops	0	0	0	0	0	0	0	0	0	0	0	0	0	0	0	0	0	0	0	0	0	0	0	0	0	0	0	0	0	0	0	0	0	0	0	0	0	0	0	0	0	0	0	0	0	0
Lizardfishes	Synodontidae	unidentified	unidentified	0	0	0	0	0	0	0	0	0.3	0.2	0	0	0	0	0	0	0	0	0	0	0	0	0	0	0	0	0	0	0	0	0	0	0	0	0	0	0	0	0	0	0	0	0	0	0	0
Lizardfishes	Synodontidae.larvae	Synodus.larvae	unidentified	0	0	0	0	0	0	0	0	0	0	0	0	0	0	0	0	0	0	0	0	0	0	0	0	0	0	0	0	0	0	0	0	0	0	0	0	0	0	0	0	0	0	0	0	0	0
Grunters.or.tigerperches	Terapontidae	unidentified	unidentified	0	0	0	0	0	0	0	0	0	0	0	0	0	0	0	0	0	0	0	0	0	0	0	0	0	0	0	0	0	0	0	0	0	0	0	0	0	0	0	0	0	0	0	0	0	0
Pufferfishes	Tetraodontidae	Arothron	Arothron.meleagris	0	0	0	0	0	0	0	0	0	0	0	0	0	0	0	0	0	0	0	0	0	0	0	0	0	0	0	0	0	0	0	0	0	0	0	0	0	0	0	0	0	0	0	0	0	0
Pufferfishes	Tetraodontidae	Canthigaster	unidentified	0	0	0	0	0	0	0	0	0	0	0	0	0	0	0	0	0	0	0	0	0	0	0	0	0	0	0	0	0	0	0	0	0	0	0	0	0	0	0	0	0	0	0	0	0	0
Pufferfishes	Tetraodontidae	Feroxodon	Feroxodon.multistriatus	0	0	0	0	0	0	0	0	0	0	0	0	0	0	0	0	0.05	0	0	0	0	0	0	0	0	0	0	0	0	0	0	0	0	0	0	0	0	0	0	0	0	0	0	0	0	0
Pufferfishes	Tetraodontidae	Lagocephalus	Lagocephalus.lagocephalus	0	0	0	0	0	0	0	0	0	0	0	0	0	0	0	0	0	0	0	0	0	0	0	0	0	0	0	0	0	0	0	0	0	0	0	0	0	0	0	0	0	0	0	0	0	0
Pufferfishes	Tetraodontidae	Lagocephalus	Lagocephalus.lunaris	0	0	0	0	0	0	0	0	0	0	0	0	0	0	0	0	0	0	0	0	0.8	0	0	0	0	0	0	0	0	0	0	0	0	0	0	0	0	0	0	0	0	0	0	0	0	0
Pufferfishes	Tetraodontidae	Lagocephalus	Lagocephalus.sceleratus	0	0	0	0	0	0	0	0	0	0	0	0	0	0	0	0	0	0	0	0	0	0	0	0	0	0	0	0	0	0	0	0	0	0	0	0	0	0	0	0	0	0	0	0	0	0
Pufferfishes	Tetraodontidae	Lagocephalus	unidentified	0.01	0	0	0	0	0	0	0	0	0	0	0	0	0	0	0	0	0	0	0	0	0	0	0	0	0	0	0	0	0	0	0	0	0	0	0	0	0	0	0	0	0	0	0	0	0
Pufferfishes	Tetraodontidae.larvae	Lagocephalus.larvae	Lagocephalus.lagocephalus	0	0	0	0	0	0	0	0	0	0	0	0	0	0	0	0	0	0	0	0	0	0	0	0	0	0	0	0	0	0	0	0	0	0	0	0	0	0	0	0	0	0	0	0	0	0
Pufferfishes	Tetraodontidae	unidentified	unidentified	0	0	0	3	0	0	0.1	0	0	0	0	0	0	0	0	0	0	0	0	0	0	0	0	0	0	0	0	0	0.7	0.5	0	0	0	0	0	0	0	0	0	0	0	0	0	0	0	3.5
Cutlassfishes	Trichiuridae	unidentified	unidentified	0	0	0	0	0	0	0	0	0	0	0	0	0	0	0	0	0	0	0	0	0	0	0	0	0	0	0	0	0	0	0	0	0	0	0	0	0	0	0	0	0	0	0	0	0	0
Threefin.Blennies	Tripterygiidae	unidentified	unidentified	0	0	0	0	0	0	0	0	0	0	0	0	0	0	0	0	0	0	0	0	0	0	0	0	0	0	0	0	0	0	0	0	0	0	0	0	0	0	0	0	0	0	0	0	0	0
Veilfin	Veliferidae	Metavelifer	Metavelifer.multiradiatus	0	0	0	0	0	0	0	0	0	0	0	0	0	0	0	0	0	0	0	0	0	0	0	0	0	0	0	0	0	0	0	0	0	0	0	0	0	0	0	0	0	0	0	0	0	0
Swordfish	Xiphiidae	unidentified	unidentified	0	0	0	0	0	0	0	0	0	0	0	0	0	0	0	0	0	0	0	0	0	0	0	0	0	0	0	0	0	0	0	0	0	0	0	0	0	0	0	0	0	0	0	0	0	0
Swordfish	Xiphiidae	Xiphias	Xiphias.gladius	0	0	0	0	0	0	0	0	0	0	0	0	0	0	0	0	0	0	0	0	0	0	0	0	0	0	0	0	0	0	0	0	0	0	0	0	0	0	0	0	0	0	0	0	0	0
Moorish Idol	Zanclidae	Zanclus	Zanclus.cornutus	0	0	0	0	0	0	0	0	0	0	0	0	0	0	0	0	0	0	0	0	0	0	0	0	0	0	0	0	0	0	0	0	0	0	0	0	0	0	0	0	0	0	0	0	0	0
Reef.fishes	Unidentified reef fishes	unidentified	unidentified	0	0	0	0	0	0	0	0	0	0	0	0	18.1	0	0	0	0	0	0	0	0	0	0	0	0	0	0	0	0	0	0	0	0	0	0	0	0	0	0	0	0	0	0	0	0	0
Fish.larvae	Fish.larvae	unidentified	unidentified	0	0	0	0	0	0	0	0	0	0	0	0	0	0	0	0	0	0	0	0	0	0	0	0	0	0	0	0	0	11	12.8	23.1	21.3	17.2	1	1.9	0	0.7	0	0	0	0	0	0	0	0
Mainly.squids	Cephalopoda	unidentified	unidentified	99.2	1.6	0	64	36	48	40	29	41	4	9	10.4	24.1	11	2	47.9	1.5	3.9	18.7	0	1.2	0.2	0	0	21.7	6.7	59.1	53.2	0	0	2.7	16.9	0.4	10.6	17.7	6.5	0	31.2	43	5	26	36	42.8	58	4	0
Crustaceans	Crustacea	unidentified	unidentified	0.03	0	0	0	0	0	0	0	0	0	0	0	0	0	0	16.6	0.5	29.6	0	0	0	0	0	0	0	0	0	0	0	0	0	0	0	0	0	0	0	0	0	0	0	0	0	0	0	2.9
Jellyfishes	Cnidaria	unidentified	unidentified	0	0	0	0	0	0	0	0	0	0	0	0	0	0	0	0	0	0	0	0	0	0	0	0	0	0	0	0	0	0	0	0	0	0	0	0	0	0	0	0	0	0	0	0	4	0
Ticks	Acaridae	Argasidae	Alectorobius.capensis	0	0	0	0	0	0	0	0	0	0	0	0	0	0	0	0	0	0	0	0	0	0	0	0	0	0	0	0	0	0	0	0	0	0	0	0	0	0	0	0	0	0	0	0	0	0
Insects	Insecta	unidentified	unidentified	0	0	0	0	0	0	0	0	0	0	0	0	0	0	0	0	0	0	0	0	0	0	0	0	0	0	0	0	0	0	0	0	0	0	0	0	0	0	0	0	0	0	0	0	0	51.5
Polychaetes	Polychaeta	unidentified	unidentified	0	0	0	0	0	0	0	0	0	0	0	0	0	0	0	0	0	0	0	0	0	0	0	0	0	0	0	0	0	0	0	0	0	0	0	0	0	0	0	0	0	0	0	0	0	0
Tunicates	Tunicata	unidentified	unidentified	0	0	0	0	0	0	0	0	0	0	0	0	0	0	0	0	0	0	0	0	0	0	0	0	0	0	0	0	0	0	0	0	0	0	0	0	0	0	0	0	0	0	0	0	0	0
datayear	NA	NA	NA	1994	1999	1999	1964	1964	1964	1964	1964	1964	1964	1964	2005	2017	2017	2017	2000	1991	1991	1991	1991	1991	1991	1991	1991	1991	1991	1991	1991	1972	1972	2007	2007	2007	2007	2007	2007	2007	2007	1969	1969	1969	1969			1976	1976
pubyear	NA	NA	NA	2014	2004	2004	1967	1967	1967	1967	1967	1967	1967	1967	2006	2019	2021	2021	2011	1994	1994	1994	1994	1994	1994	1994	1994	1994	1994	1994	1994	1975	1975	2009	2009	2009	2009	2009	2009	2009	2009	1974	1974	1975	1975	1975	1975	1983	1983
water.temp	NA	NA	NA	1	1	1	1	1	1	1	1	1	1	1	1	1	1	1	1	1	1	1	1	1	1	1	1	1	1	1	1	1	1	1	1	1	1	1	1	1	1	1	1	1	1	1	1	1	1
LatNS	NA	NA	NA	22.0148	-17.9629	-17.9629	1.95616	1.95616	1.95616	1.95616	1.95616	1.95616	1.95616	1.95616	-6.90332	19.6658	19.6658	19.7185	-31.55	-14.6919	-11.7183	-14.6919	-11.7183	-14.6919	-14.6919	-14.6919	-11.7183	-11.7183	-11.7183	-11.7183	-11.7183	21.3294	21.3294	-4.27296	-4.27296	-4.27296	-4.27296	-4.21279	-4.27296	-4.21279	-4.27296	-9.4237	-9.4237	-9.4237	-9.4237	-9.4237	-9.4237	-4.3315	-4.3315
LongEW	NA	NA	NA	-159.772	-38.7044	-38.7044	-157.481	-157.481	-157.481	-157.481	-157.481	-157.481	-157.481	-157.481	39.931	-80.0747	-80.0747	-79.8028	159.083	145.466	143.528	145.466	143.528	145.466	145.466	145.466	143.528	143.528	143.528	143.528	143.528	-157.657	-157.657	55.6585	55.6585	55.6585	55.6585	55.6667	55.6585	55.6667	55.6585	46.3433	46.3433	46.3433	46.3433	46.3433	46.3433	55.662	55.662
refs				Ainley et al 2014	Alves et al 2004	Alves et al 2004	Ashmole&Ashmole 1967	Ashmole&Ashmole 1967	Ashmole&Ashmole 1967	Ashmole&Ashmole 1967	Ashmole&Ashmole 1967	Ashmole&Ashmole 1967	Ashmole&Ashmole 1967	Ashmole&Ashmole 1967	Asseid et al 2006	Austin et al 2019	Austin et al 2021	Austin et al 2021	Bester et al 2011	Blaber et al, 1995	Blaber et al, 1995	Blaber et al, 1995	Blaber et al, 1995	Blaber et al, 1995	Blaber et al, 1995	Blaber et al, 1995	Blaber et al, 1995	Blaber et al, 1995	Blaber et al, 1995	Blaber et al, 1995	Blaber et al, 1995	Brown 1975	Brown 1975	Catry et al 2009	Catry et al 2009	Catry et al 2009	Catry et al 2009	Catry et al 2009	Catry et al 2009	Catry et al 2009	Catry et al 2009	Diamond 1974	Diamond 1974	Diamond 1975a	Diamond 1975a	Diamond 1975b	Diamond 1975b	Diamond 1983	Diamond 1983
location				Kauai Island, Hawaii, USA	Abrolhos, Bahia, Brazil	Abrolhos, Bahia, Brazil	Kiritimati Island, Kiribati	Kiritimati Island, Kiribati	Kiritimati Island, Kiribati	Kiritimati Island, Kiribati	Kiritimati Island, Kiribati	Kiritimati Island, Kiribati	Kiritimati Island, Kiribati	Kiritimati Island, Kiribati	Latham Island, Tanzania	Little Cayman, Cayman Islands	Little Cayman, Cayman Islands	Cayman Brac, Cayman Islands	Lord Howe Island, NSW, Australia	Lizard Island, GBR, Australia	Far Northern GBR, Australia	Lizard Island, GBR, Australia	Far Northern GBR, Australia	Lizard Island, GBR, Australia	Lizard Island, GBR, Australia	Lizard Island, GBR, Australia	Far Northern GBR, Australia	Far Northern GBR, Australia	Far Northern GBR, Australia	Far Northern GBR, Australia	Far Northern GBR, Australia	Manana Island (Oahu) Hawaii, USA	Manana Island (Oahu) Hawaii, USA	Aride and Cousin islands, Seychelles	Aride and Cousin islands, Seychelles	Aride and Cousin islands, Seychelles	Aride and Cousin islands, Seychelles	Aride Island, Seychelles	Aride and Cousin islands, Seychelles	Aride Island, Seychelles	Aride and Cousin islands, Seychelles	Aldabra Atoll, Seychelles	Aldabra Atoll, Seychelles	Aldabra Atoll, Seychelles	Aldabra Atoll, Seychelles	Aldabra Atoll, Seychelles	Aldabra Atoll, Seychelles	Cousin Island, Seychelles	Cousin Island, Seychelles
descrip.data				% of total number of prey items	% of total number of prey items	% of total number of prey items	% of total number of prey items	% of total number of prey items	% of total number of prey items	% of total number of prey items	% of total number of prey items	% of total number of prey items	% of total number of prey items	% of total number of prey items	% of total number of prey items	% of total number of prey items	% of total number of prey items	% of total number of prey items	% of total number of prey items	% of total number of prey items	% of total number of prey items	% of total number of prey items	% of total number of prey items	% of total number of prey items	% of total number of prey items	% of total number of prey items	% of total number of prey items	% of total number of prey items	% of total number of prey items	% of total number of prey items	% of total number of prey items	% of total number of prey items	% of total number of prey items	% of total number of prey items	% of total number of prey items	% of total number of prey items	% of total number of prey items	% of total number of prey items	% of total number of prey items	% of total number of prey items	% of total number of prey items	% of total number of prey items	% of total number of prey items	% of total number of prey items	% of total number of prey items	% of total number of prey items	% of total number of prey items	% of total number of prey items	% of total number of prey items
notes				1993-94 and 2001-09 combined - STOMACH CONTENTS											% of total prey items for two seasons combined was recalculated from values in the main text (Diet section). Data from terns not included because they were anecdotal and biased by a large number of mantis shrimp that were casted ashore.																# of prey items were reverse calculated to add them up and recalculate percentages for both time periods in Table 9 combined.	values calculated from number of prey items in Appendix 2	values calculated from number of prey items in Appendix 2									Wet Season - Since total number of prey items is unavailable, % of total prey items cannot be combined for the two seasons and can only be entered separately	Dry Season - Since total number of prey items is unavailable, % of total prey items cannot be combined for the two seasons and can only be entered separately
[truncated: 65 more columns]

## Sheet: Description of datasets
Reference	Study location	Species	Type of sample	Type of data	Samples	Notes
Ainley et al 2014	Kauai, Hawaii, USA	Puffinus newelli	stomach contents (dead birds)	# prey items	19	Data collected in 1993-94. Two samples are from regurgitations of birds at nesting burrows
Ainley et al 2014	Kauai, Hawaii, USA	Puffinus newelli	stomach contents (dead birds)	# prey items	79	Data collected from 2001 to 2009
Ainley et al 2014	Kauai, Hawaii, USA	Puffinus newelli	stomach contents (dead birds)	% frequency occurrence	19	Data collected in 1993-94. Two samples are from regurgitations of birds at nesting burrows
Ainley et al 2014	Kauai, Hawaii, USA	Puffinus newelli	stomach contents (dead birds)	% frequency occurrence	79	Data collected from 2001 to 2009
Ainley et al 2014	Kauai, Hawaii, USA	Puffinus newelli	stomach contents (dead birds)	% of total number of prey items	19	Data collected in 1993-94. Two samples are from regurgitations of birds at nesting burrows
Ainley et al 2014	Kauai, Hawaii, USA	Puffinus newelli	stomach contents (dead birds)	% of total number of prey items	79	Data collected from 2001 to 2009
Ainley et al 2014	Kauai, Hawaii, USA	Puffinus newelli	stomach contents (dead birds)	frequency occurrence	19	Data collected in 1993-94. Two samples are from regurgitations of birds at nesting burrows
Ainley et al 2014	Kauai, Hawaii, USA	Puffinus newelli	stomach contents (dead birds)	frequency occurrence	79	Data collected from 2001 to 2009
Alves et al 2004	Abrolhos, Bahia, Brazil	Sula dactylatra	regurgitated food	% frequency occurrence	30	Samples collected between 1990 and 1991
Alves et al 2004	Abrolhos, Bahia, Brazil	Sula dactylatra	regurgitated food	% of total number of prey items	30	Samples collected between 1990 and 1991
Alves et al 2004	Abrolhos, Bahia, Brazil	Sula dactylatra	regurgitated food	% volume	30	Samples collected between 1990 and 1991
Alves et al 2004	Abrolhos, Bahia, Brazil	Sula dactylatra	regurgitated food	Index of Relative Importance (IRI)	30	Samples collected between 1990 and 1991
Alves et al 2004	Abrolhos, Bahia, Brazil	Sula leucogaster	regurgitated food	% frequency occurrence	17	Samples collected between 1990 and 1991
Alves et al 2004	Abrolhos, Bahia, Brazil	Sula leucogaster	regurgitated food	% of total number of prey items	17	Samples collected between 1990 and 1991
Alves et al 2004	Abrolhos, Bahia, Brazil	Sula leucogaster	regurgitated food	% volume	17	Samples collected between 1990 and 1991
Alves et al 2004	Abrolhos, Bahia, Brazil	Sula leucogaster	regurgitated food	Index of Relative Importance (IRI)	17	Samples collected between 1990 and 1991
Ashmole & Ashmole 1967	Kiritimati Island, Republic of Kiribati	Phaethon rubricauda	regurgitated food	% of total number of prey items	49	Data collected from March 1963 to June 1964. Number of fish prey items in Appendix 3 transformed to percentages. Squid percentages in Table 3
Ashmole & Ashmole 1967	Kiritimati Island, Republic of Kiribati	Puffinus nativitatis	regurgitated food	% of total number of prey items	80	Data collected from March 1963 to June 1964. Number of fish prey items in Appendix 3 transformed to percentages. Squid percentages in Table 3
Ashmole & Ashmole 1967	Kiritimati Island, Republic of Kiribati	Pterodroma alba	regurgitated food	% of total number of prey items	95	Data collected from March 1963 to June 1964. Number of fish prey items in Appendix 3 transformed to percentages. Squid percentages in Table 3
Ashmole & Ashmole 1967	Kiritimati Island, Republic of Kiribati	Onychoprion fuscatus	regurgitated food	% of total number of prey items	242	Data collected from March 1963 to June 1964. Number of fish prey items in Appendix 3 transformed to percentages. Squid percentages in Table 3
Ashmole & Ashmole 1967	Kiritimati Island, Republic of Kiribati	Anous stolidus	regurgitated food	% of total number of prey items	38	Data collected from March 1963 to June 1964. Number of fish prey items in Appendix 3 transformed to percentages. Squid percentages in Table 3
Ashmole & Ashmole 1967	Kiritimati Island, Republic of Kiribati	Gygis alba	regurgitated food	% of total number of prey items	152	Data collected from March 1963 to June 1964. Number of fish prey items in Appendix 3 transformed to percentages. Squid percentages in Table 3
Ashmole & Ashmole 1967	Kiritimati Island, Republic of Kiribati	Anous tenuirostris	regurgitated food	% of total number of prey items	110	Data collected from March 1963 to June 1964. Number of fish prey items in Appendix 3 transformed to percentages. Squid percentages in Table 3
Ashmole & Ashmole 1967	Kiritimati Island, Republic of Kiribati	Procelsterna cerulea	regurgitated food	% of total number of prey items	34	Data collected from March 1963 to June 1964. Number of fish prey items in Appendix 3 transformed to percentages. Squid percentages in Table 3
Ashmole & Ashmole 1967	Kiritimati Island, Republic of Kiribati	Phaethon rubricauda	regurgitated food	# prey items	49	Data collected from March 1963 to June 1964.
Ashmole & Ashmole 1967	Kiritimati Island, Republic of Kiribati	Puffinus nativitatis	regurgitated food	# prey items	80	Data collected from March 1963 to June 1964.
Ashmole & Ashmole 1967	Kiritimati Island, Republic of Kiribati	Pterodroma alba	regurgitated food	# prey items	95	Data collected from March 1963 to June 1964.
Ashmole & Ashmole 1967	Kiritimati Island, Republic of Kiribati	Onychoprion fuscatus	regurgitated food	# prey items	242	Data collected from March 1963 to June 1964.
Ashmole & Ashmole 1967	Kiritimati Island, Republic of Kiribati	Anous stolidus	regurgitated food	# prey items	38	Data collected from March 1963 to June 1964.
Ashmole & Ashmole 1967	Kiritimati Island, Republic of Kiribati	Gygis alba	regurgitated food	# prey items	152	Data collected from March 1963 to June 1964.
Ashmole & Ashmole 1967	Kiritimati Island, Republic of Kiribati	Anous tenuirostris	regurgitated food	# prey items	110	Data collected from March 1963 to June 1964.
Ashmole & Ashmole 1967	Kiritimati Island, Republic of Kiribati	Procelsterna cerulea	regurgitated food	# prey items	34	Data collected from March 1963 to June 1964.
Asseid et al 2006	Latham Island, Tanzania	Sula dactylatra	regurgitated food	# prey items	51	Samples collected between August 2014 and December 2005. Diet data of Sterna bergii and Sterna fuscata excluded because it is anecdotal and is deemed to not constitute a reliable representation of diet composition
Asseid et al 2006	Latham Island, Tanzania	Sula dactylatra	regurgitated food	% weight	51	Samples collected between August 2014 and December 2005. Diet data of Sterna bergii and Sterna fuscata excluded because it is anecdotal and is deemed to not constitute a reliable representation of diet composition
Austin et al 2019	Little Cayman, Cayman Islands	Fregata magnificens	regurgitated food	% of total number of prey items	12	Samples collected between March and June 2017
Austin et al 2021	Cayman Islands	Sula sula	regurgitated food	% frequency occurrence	15	Samples collected between 2016 and 2018
Austin et al 2021	Cayman Islands	Sula leucogaster	regurgitated food	% frequency occurrence	30	Samples collected between 2016 and 2018
Austin et al 2021	Cayman Islands	Sula sula	regurgitated food	% of total number of prey items	15	Samples collected between 2016 and 2018
Austin et al 2021	Cayman Islands	Sula leucogaster	regurgitated food	% of total number of prey items	30	Samples collected between 2016 and 2018
Bester et al 2011	Lord Howe Island, NSW, Australia	Pterodroma solandri	regurgitated food	# prey items	89	samples collected from 1999 to 2001 from both chicks (n=61) and adults (n=48) but only a total of 89 samples had prey in them
Bester et al 2011	Lord Howe Island, NSW, Australia	Pterodroma solandri	regurgitated food	% frequency occurrence	89	samples collected from 1999 to 2001 from both chicks (n=61) and adults (n=48) but only a total of 89 samples had prey in them
Bester et al 2011	Lord Howe Island, NSW, Australia	Pterodroma solandri	regurgitated food	% of total number of prey items	89	samples collected from 1999 to 2001 from both chicks (n=61) and adults (n=48) but only a total of 89 samples had prey in them
Bester et al 2011	Lord Howe Island, NSW, Australia	Pterodroma solandri	regurgitated food	frequency occurrence	89	samples collected from 1999 to 2001 from both chicks (n=61) and adults (n=48) but only a total of 89 samples had prey in them
Blaber et al 1995	Lizard Island, QLD, Australia	Sterna bergii	regurgitated food	% of total number of prey items	1217	Samples collected during the closed season so should not be affected by trawling discards
Blaber et al 1995	Far Northern GBR section, Australia	Sterna bergii	regurgitated food	% of total number of prey items	1217	Samples collected during the closed zone so should not be affected by trawling discards
Blaber et al 1995	Lizard Island, QLD, Australia	Sterna bengalensis	regurgitated food	% of total number of prey items	39	Samples collected during the closed season so should not be affected by trawling discards
Blaber et al 1995	Far Northern GBR section, Australia	Sterna dougallii	regurgitated food	% of total number of prey items	16	Samples collected during the closed zone so should not be affected by trawling discards
Blaber et al 1995	Lizard Island, QLD, Australia	Sterna anaetheta	regurgitated food	% of total number of prey items	160	Samples collected during the closed season so should not be affected by trawling discards
Blaber et al 1995	Lizard Island, QLD, Australia	Sterna sumatrana	regurgitated food	% of total number of prey items	237	Samples collected during the closed season so should not be affected by trawling discards
Blaber et al 1995	Far Northern GBR section, Australia	Sterna sumatrana	regurgitated food	% of total number of prey items	237	Samples collected during the closed zone so should not be affected by trawling discards
Blaber et al 1995	Lizard Island, QLD, Australia	Anous stolidus	regurgitated food	% of total number of prey items	567	Samples collected during the closed season so should not be affected by trawling discards
Blaber et al 1995	Raine Island, Great Barrier Reef, Australia	Sula leucogaster	regurgitated food	% of total number of prey items	90	Samples collected during the closed zone so should not be affected by trawling discards
Blaber et al 1995	Raine Island, Great Barrier Reef, Australia	Sula dactylatra	regurgitated food	% of total number of prey items	81	Samples collected during the closed zone so should not be affected by trawling discards
Blaber et al 1995	Raine Island, Great Barrier Reef, Australia	Sula sula	regurgitated food	% of total number of prey items	36	Samples collected during the closed zone so should not be affected by trawling discards
Blaber et al 1995	Raine Island, Great Barrier Reef, Australia	Fregata ariel	regurgitated food	% of total number of prey items	88	Samples collected during the closed zone so should not be affected by trawling discards
Brown 1975	Manana Island, Hawaii, USA	Onychoprion fuscatus	regurgitated food	# prey items	162	Sterna fuscata is a former name
Brown 1975	Manana Island, Hawaii, USA	Anous stolidus	regurgitated food	# prey items	135
Catry et al 2009	Aride & Cousin islands, Seychelles	Puffinus lherminieri	regurgitated food	% frequency occurrence	60
Catry et al 2009	Aride & Cousin islands, Seychelles	Puffinus pacificus	regurgitated food	% frequency occurrence	70
Catry et al 2009	Aride & Cousin islands, Seychelles	Anous tenuirostris	regurgitated food	% frequency occurrence	220
Catry et al 2009	Aride & Cousin islands, Seychelles	Anous stolidus	regurgitated food	% frequency occurrence	203
Catry et al 2009	Aride & Cousin islands, Seychelles	Onychoprion fuscatus	regurgitated food	% frequency occurrence	155
Catry et al 2009	Aride & Cousin islands, Seychelles	Gygis alba	regurgitated food	% frequency occurrence	NA
Catry et al 2009	Aride & Cousin islands, Seychelles	Sterna dougallii	regurgitated food	% frequency occurrence	NA	Data only collected during the SE monsoon of 2007
Catry et al 2009	Aride & Cousin islands, Seychelles	Phaethon lepturus	regurgitated food	% frequency occurrence	284
Catry et al 2009	Aride & Cousin islands, Seychelles	Puffinus lherminieri	regurgitated food	% of total number of prey items	60	numerical frequency (%) ---------- "% total number of organisms"?
Catry et al 2009	Aride & Cousin islands, Seychelles	Puffinus pacificus	regurgitated food	% of total number of prey items	70	numerical frequency (%) ---------- "% total number of organisms"?
Catry et al 2009	Aride & Cousin islands, Seychelles	Anous tenuirostris	regurgitated food	% of total number of prey items	220	numerical frequency (%) ---------- "% total number of organisms"?
Catry et al 2009	Aride & Cousin islands, Seychelles	Anous stolidus	regurgitated food	% of total number of prey items	203	numerical frequency (%) ---------- "% total number of organisms"?
Catry et al 2009	Aride & Cousin islands, Seychelles	Onychoprion fuscatus	regurgitated food	% of total number of prey items	155	numerical frequency (%) ---------- "% total number of organisms"?
Catry et al 2009	Aride & Cousin islands, Seychelles	Gygis alba	regurgitated food	% of total number of prey items	NA	numerical frequency (%) ---------- "% total number of organisms"?
Catry et al 2009	Aride & Cousin islands, Seychelles	Sterna dougallii	regurgitated food	% of total number of prey items	NA	numerical frequency (%) ---------- "% total number of organisms"? Data only collected during the SE monsoon of 2007
Catry et al 2009	Aride & Cousin islands, Seychelles	Phaethon lepturus	regurgitated food	% of total number of prey items	284	numerical frequency (%) ---------- "% total number of organisms"?
Diamond 1975	Aldabra Atoll, Seychelles	Fregata minor	regurgitated food	% frequency occurrence	79
Diamond 1975	Aldabra Atoll, Seychelles	Fregata ariel	regurgitated food	% frequency occurrence	179
Diamond 1975	Aldabra Atoll, Seychelles	Fregata minor	regurgitated food	% of total number of prey items	79
Diamond 1975	Aldabra Atoll, Seychelles	Fregata ariel	regurgitated food	% of total number of prey items	179
Diamond 1975	Aldabra Atoll, Seychelles	Fregata minor	regurgitated food	% weight	79
Diamond 1975	Aldabra Atoll, Seychelles	Fregata ariel	regurgitated food	% weight	179
Diamond 1975	Aldabra Atoll, Seychelles	Phaethon rubricauda	regurgitated food	% frequency occurrence	62
Diamond 1975	Aldabra Atoll, Seychelles	Phaethon lepturus	regurgitated food	% frequency occurrence	36
Diamond 1975	Aldabra Atoll, Seychelles	Phaethon rubricauda	regurgitated food	% of total number of prey items	62
Diamond 1975	Aldabra Atoll, Seychelles	Phaethon lepturus	regurgitated food	% of total number of prey items	36
Diamond 1975	Aldabra Atoll, Seychelles	Phaethon rubricauda	regurgitated food	% weight	62
Diamond 1975	Aldabra Atoll, Seychelles	Phaethon lepturus	regurgitated food	% weight	36
Diamond 1983	Cousin Island, Seychelles	Gygis alba	regurgitated food	% of total number of prey items		Number of samples and date of collection not reported. Samples from adults and nestlings
Diamond 1983	Cousin Island, Seychelles	Sterna anaethetus	regurgitated food	% of total number of prey items		Number of samples and date of collection not reported. Samples from adults and nestlings
Diamond 1983	Cousin Island, Seychelles	Anous tenuirostris	regurgitated food	% of total number of prey items		Number of samples and date of collection not reported. Samples from adults and nestlings
Diamond 1983	Cousin Island, Seychelles	Anous stolidus	regurgitated food	% of total number of prey items		Number of samples and date of collection not reported. Samples from adults and nestlings
Diamond 1983	Cousin Island, Seychelles	Phaethon lepturus	regurgitated food	% of total number of prey items		Number of samples and date of collection not reported. Samples from adults and nestlings
Diamond 1983	Aldabra Atoll, Seychelles	Fregata ariel	regurgitated food	% of total number of prey items		Number of samples and date of collection not reported. Samples from adults and nestlings
Diamond 1983	Aldabra Atoll, Seychelles	Fregata minor	regurgitated food	% of total number of prey items		Number of samples and date of collection not reported. Samples from adults and nestlings
Diamond 1983	Aldabra Atoll, Seychelles	Sula sula	regurgitated food	% of total number of prey items		Number of samples and date of collection not reported. Samples from adults and nestlings
Diamond 1983	Aldabra Atoll, Seychelles	Phaethon rubricauda	regurgitated food	% of total number of prey items		Number of samples and date of collection not reported. Samples from adults and nestlings
Diamond 1983	Aldabra Atoll, Seychelles	Phaethon lepturus	regurgitated food	% of total number of prey items		Number of samples and date of collection not reported. Samples from adults and nestlings
Diamond 1983	Aldabra Atoll, Seychelles	Anous stolidus	regurgitated food	% of total number of prey items		Number of samples and date of collection not reported. Samples from adults and nestlings
Diamond 1983	Cousin Island, Seychelles	Gygis alba	regurgitated food	% weight		Number of samples and date of collection not reported. Samples from adults and nestlings
Diamond 1983	Cousin Island, Seychelles	Sterna anaethetus	regurgitated food	% weight		Number of samples and date of collection not reported. Samples from adults and nestlings
Diamond 1983	Cousin Island, Seychelles	Anous tenuirostris	regurgitated food	% weight		Number of samples and date of collection not reported. Samples from adults and nestlings
Diamond 1983	Cousin Island, Seychelles	Anous stolidus	regurgitated food	% weight		Number of samples and date of collection not reported. Samples from adults and nestlings
Diamond 1983	Cousin Island, Seychelles	Phaethon lepturus	regurgitated food	% weight		Number of samples and date of collection not reported. Samples from adults and nestlings
Diamond 1983	Aldabra Atoll, Seychelles	Fregata ariel	regurgitated food	% weight		Number of samples and date of collection not reported. Samples from adults and nestlings
Diamond 1983	Aldabra Atoll, Seychelles	Fregata minor	regurgitated food	% weight		Number of samples and date of collection not reported. Samples from adults and nestlings
Diamond 1983	Aldabra Atoll, Seychelles	Sula sula	regurgitated food	% weight		Number of samples and date of collection not reported. Samples from adults and nestlings
Diamond 1983	Aldabra Atoll, Seychelles	Phaethon rubricauda	regurgitated food	% weight		Number of samples and date of collection not reported. Samples from adults and nestlings
Diamond 1983	Aldabra Atoll, Seychelles	Phaethon lepturus	regurgitated food	% weight		Number of samples and date of collection not reported. Samples from adults and nestlings
Diamond 1983	Aldabra Atoll, Seychelles	Anous stolidus	regurgitated food	% weight		Number of samples and date of collection not reported. Samples from adults and nestlings
Donahue et al 2021	Ulupa'u Crater, Oahu, Hawaii, USA	Sula sula	regurgitated food	% of total number of prey items	51	Samples collected in 2014
Donahue et al 2021	Ulupa'u Crater, Oahu, Hawaii, USA	Sula sula	regurgitated food	% of total number of prey items	55	Samples collected in 2015
Harrison et al 1983	Hawaii, USA	Phoebastria nigripes	regurgitated food	# prey items	172
Harrison et al 1983	Hawaii, USA	Phoebastria immutabilis	regurgitated food	# prey items	183
Harrison et al 1983	Hawaii, USA	Sula dactylatra	regurgitated food	# prey items	305
Harrison et al 1983	Hawaii, USA	Fregata minor	regurgitated food	# prey items	284
Harrison et al 1983	Hawaii, USA	Sula leucogaster	regurgitated food	# prey items	284
Harrison et al 1983	Hawaii, USA	Sula sula	regurgitated food	# prey items	360
Harrison et al 1983	Hawaii, USA	Phaethon rubricauda	regurgitated food	# prey items	270
Harrison et al 1983	Hawaii, USA	Puffinus pacificus	regurgitated food	# prey items	233
Harrison et al 1983	Hawaii, USA	Puffinus nativitatis	regurgitated food	# prey items	182
Harrison et al 1983	Hawaii, USA	Anous stolidus	regurgitated food	# prey items	354
Harrison et al 1983	Hawaii, USA	Onychoprion fuscatus	regurgitated food	# prey items	356
Harrison et al 1983	Hawaii, USA	Pterodroma hypoleuca	regurgitated food	# prey items	144
Harrison et al 1983	Hawaii, USA	Onychoprion lunatus	regurgitated food	# prey items	272	Sterna lunata is a former name
Harrison et al 1983	Hawaii, USA	Gygis alba	regurgitated food	# prey items	241
Harrison et al 1983	Hawaii, USA	Anous minutus	regurgitated food	# prey items	494
Harrison et al 1983	Hawaii, USA	Bulweria bulwerii	regurgitated food	# prey items	100
Harrison et al 1983	Hawaii, USA	Oceanodroma tristrami	regurgitated food	# prey items	10
Harrison et al 1983	Hawaii, USA	Anous ceruleus	regurgitated food	# prey items	111
Harrison et al 1983	Hawaii, USA	Phoebastria nigripes	regurgitated food	% frequency occurrence	172
Harrison et al 1983	Hawaii, USA	Phoebastria immutabilis	regurgitated food	% frequency occurrence	183
Harrison et al 1983	Hawaii, USA	Sula dactylatra	regurgitated food	% frequency occurrence	305
Harrison et al 1983	Hawaii, USA	Fregata minor	regurgitated food	% frequency occurrence	284
Harrison et al 1983	Hawaii, USA	Sula leucogaster	regurgitated food	% frequency occurrence	284
Harrison et al 1983	Hawaii, USA	Sula sula	regurgitated food	% frequency occurrence	360
Harrison et al 1983	Hawaii, USA	Phaethon rubricauda	regurgitated food	% frequency occurrence	270
Harrison et al 1983	Hawaii, USA	Puffinus pacificus	regurgitated food	% frequency occurrence	233
Harrison et al 1983	Hawaii, USA	Puffinus nativitatis	regurgitated food	% frequency occurrence	182
Harrison et al 1983	Hawaii, USA	Anous stolidus	regurgitated food	% frequency occurrence	354
Harrison et al 1983	Hawaii, USA	Onychoprion fuscatus	regurgitated food	% frequency occurrence	356
Harrison et al 1983	Hawaii, USA	Pterodroma hypoleuca	regurgitated food	% frequency occurrence	144
Harrison et al 1983	Hawaii, USA	Onychoprion lunatus	regurgitated food	% frequency occurrence	272	Sterna lunata is a former name
Harrison et al 1983	Hawaii, USA	Gygis alba	regurgitated food	% frequency occurrence	241
Harrison et al 1983	Hawaii, USA	Anous minutus	regurgitated food	% frequency occurrence	494
Harrison et al 1983	Hawaii, USA	Bulweria bulwerii	regurgitated food	% frequency occurrence	100
Harrison et al 1983	Hawaii, USA	Oceanodroma tristrami	regurgitated food	% frequency occurrence	10
Harrison et al 1983	Hawaii, USA	Anous ceruleus	regurgitated food	% frequency occurrence	111
Harrison et al 1983	Hawaii, USA	Phoebastria nigripes	regurgitated food	% volume	172
Harrison et al 1983	Hawaii, USA	Phoebastria immutabilis	regurgitated food	% volume	183
Harrison et al 1983	Hawaii, USA	Sula dactylatra	regurgitated food	% volume	305
Harrison et al 1983	Hawaii, USA	Fregata minor	regurgitated food	% volume	284
Harrison et al 1983	Hawaii, USA	Sula leucogaster	regurgitated food	% volume	284
Harrison et al 1983	Hawaii, USA	Sula sula	regurgitated food	% volume	360
Harrison et al 1983	Hawaii, USA	Phaethon rubricauda	regurgitated food	% volume	270
Harrison et al 1983	Hawaii, USA	Puffinus pacificus	regurgitated food	% volume	233
Harrison et al 1983	Hawaii, USA	Puffinus nativitatis	regurgitated food	% volume	182
Harrison et al 1983	Hawaii, USA	Anous stolidus	regurgitated food	% volume	354
Harrison et al 1983	Hawaii, USA	Onychoprion fuscatus	regurgitated food	% volume	356
Harrison et al 1983	Hawaii, USA	Pterodroma hypoleuca	regurgitated food	% volume	144
Harrison et al 1983	Hawaii, USA	Onychoprion lunatus	regurgitated food	% volume	272	Sterna lunata is a former name
Harrison et al 1983	Hawaii, USA	Gygis alba	regurgitated food	% volume	241
Harrison et al 1983	Hawaii, USA	Anous minutus	regurgitated food	% volume	494
Harrison et al 1983	Hawaii, USA	Bulweria bulwerii	regurgitated food	% volume	100
Harrison et al 1983	Hawaii, USA	Oceanodroma tristrami	regurgitated food	% volume	10
Harrison et al 1983	Hawaii, USA	Anous ceruleus	regurgitated food	% volume	111
Harrison et al 1984	Rose Atoll, American Samoa, USA	Sula leucogaster	regurgitated food	# prey items	9
Harrison et al 1984	Rose Atoll, American Samoa, USA	Sula leucogaster	regurgitated food	% frequency occurrence	9
Harrison et al 1984	Rose Atoll, American Samoa, USA	Sula leucogaster	regurgitated food	% volume	9
Jaquemet et al 2008	Europa Island, Mozambique Channel	Onychoprion fuscatus	regurgitated food	# prey items		Samples collected in 2002 and 2003. A total of 491 samples collected throughout the study.
Jaquemet et al 2008	Juan de Nova Island, Mozambique Channel	Onychoprion fuscatus	regurgitated food	# prey items		Samples collected in 2003 and 2004. A total of 491 samples collected throughout the study.
Jaquemet et al 2008	Glorieuses Archipelago, Mozambique Channel	Onychoprion fuscatus	regurgitated food	# prey items		Samples collected in 2003 and 2004. A total of 491 samples collected throughout the study.
Jaquemet et al 2008	Aride Island, Seychelles	Onychoprion fuscatus	regurgitated food	# prey items		Samples collected in 2005. A total of 491 samples collected throughout the study.
Jaquemet et al 2008	Europa Island, Mozambique Channel	Onychoprion fuscatus	regurgitated food	% frequency occurrence		Samples collected in 2002 and 2003. A total of 491 samples collected throughout the study.
Jaquemet et al 2008	Juan de Nova Island, Mozambique Channel	Onychoprion fuscatus	regurgitated food	% frequency occurrence		Samples collected in 2003 and 2004. A total of 491 samples collected throughout the study.
Jaquemet et al 2008	Glorieuses Archipelago, Mozambique Channel	Onychoprion fuscatus	regurgitated food	% frequency occurrence		Samples collected in 2003 and 2004. A total of 491 samples collected throughout the study.
Jaquemet et al 2008	Aride Island, Seychelles	Onychoprion fuscatus	regurgitated food	% frequency occurrence		Samples collected in 2005. A total of 491 samples collected throughout the study.
Jaquemet et al 2008	Europa Island, Mozambique Channel	Onychoprion fuscatus	regurgitated food	% of total number of prey items		Samples collected in 2002 and 2003. A total of 491 samples collected throughout the study.
Jaquemet et al 2008	Juan de Nova Island, Mozambique Channel	Onychoprion fuscatus	regurgitated food	% of total number of prey items		Samples collected in 2003 and 2004. A total of 491 samples collected throughout the study.
Jaquemet et al 2008	Glorieuses Archipelago, Mozambique Channel	Onychoprion fuscatus	regurgitated food	% of total number of prey items		Samples collected in 2003 and 2004. A total of 491 samples collected throughout the study.
Jaquemet et al 2008	Aride Island, Seychelles	Onychoprion fuscatus	regurgitated food	% of total number of prey items		Samples collected in 2005. A total of 491 samples collected throughout the study.
Jaquemet et al 2008	Europa Island, Mozambique Channel	Onychoprion fuscatus	regurgitated food	% weight		Samples collected in 2002 and 2003. A total of 491 samples collected throughout the study.
Jaquemet et al 2008	Juan de Nova Island, Mozambique Channel	Onychoprion fuscatus	regurgitated food	% weight		Samples collected in 2003 and 2004. A total of 491 samples collected throughout the study.
Jaquemet et al 2008	Glorieuses Archipelago, Mozambique Channel	Onychoprion fuscatus	regurgitated food	% weight		Samples collected in 2003 and 2004. A total of 491 samples collected throughout the study.
Jaquemet et al 2008	Aride Island, Seychelles	Onychoprion fuscatus	regurgitated food	% weight		Samples collected in 2005. A total of 491 samples collected throughout the study.
Jaquemet et al 2008	Europa Island, Mozambique Channel	Onychoprion fuscatus	regurgitated food	frequency occurrence		Samples collected in 2002 and 2003. A total of 491 samples collected throughout the study.
Jaquemet et al 2008	Juan de Nova Island, Mozambique Channel	Onychoprion fuscatus	regurgitated food	frequency occurrence		Samples collected in 2003 and 2004. A total of 491 samples collected throughout the study.
Jaquemet et al 2008	Glorieuses Archipelago, Mozambique Channel	Onychoprion fuscatus	regurgitated food	frequency occurrence		Samples collected in 2003 and 2004. A total of 491 samples collected throughout the study.
Jaquemet et al 2008	Aride Island, Seychelles	Onychoprion fuscatus	regurgitated food	frequency occurrence		Samples collected in 2005. A total of 491 samples collected throughout the study.
Jaquemet et al 2008	Europa Island, Mozambique Channel	Onychoprion fuscatus	regurgitated food	total weight (wet)		Samples collected in 2002 and 2003. A total of 491 samples collected throughout the study.
Jaquemet et al 2008	Juan de Nova Island, Mozambique Channel	Onychoprion fuscatus	regurgitated food	total weight (wet)		Samples collected in 2003 and 2004. A total of 491 samples collected throughout the study.
Jaquemet et al 2008	Glorieuses Archipelago, Mozambique Channel	Onychoprion fuscatus	regurgitated food	total weight (wet)		Samples collected in 2003 and 2004. A total of 491 samples collected throughout the study.
Jaquemet et al 2008	Aride Island, Seychelles	Onychoprion fuscatus	regurgitated food	total weight (wet)		Samples collected in 2005. A total of 491 samples collected throughout the study.
Le Corre et al 2003	Europa Island, Mozambique Channel	Phaethon rubricauda	regurgitated food	# prey items	230
Le Corre et al 2003	Europa Island, Mozambique Channel	Phaethon rubricauda	regurgitated food	% frequency occurrence	230
Le Corre et al 2003	Europa Island, Mozambique Channel	Phaethon rubricauda	regurgitated food	% of total number of prey items	230
Le Corre et al 2003	Europa Island, Mozambique Channel	Phaethon rubricauda	regurgitated food	% weight	230
Le Corre et al 2003	Europa Island, Mozambique Channel	Phaethon rubricauda	regurgitated food	frequency occurrence	230	Fresh (regurgitated) prey items of breeding birds (1994 to 1997)
Le Corre et al 2003	Europa Island, Mozambique Channel	Phaethon rubricauda	regurgitated food	total weight (wet)	230
Madden et al 2022	St Eustatius, Dutch Caribbean	Phaethon aethereus	regurgitated food	% of total number of prey items	35	47 regurgitates collected but only material in 35 of these could be identified
Madden et al 2023	Saba, Dutch Caribbean	Phaethon aethereus	regurgitated food	% of total number of prey items	35
Monticelli et al 2008	Aride Island, Seychelles	Sterna dougallii	regurgitated food	% of total number of prey items		prey found during daily visits to marked nests in study quadrats and regurgitated by adults during ringing (8 June 2004 to 22 July 2004). Number of samples not reported.
Monticelli et al 2008	Aride Island, Seychelles	Anous tenuirostris	regurgitated food	% of total number of prey items		prey found during daily visits to marked nests in study quadrats and regurgitated by adults during ringing (8 June 2004 to 22 July 2004). Number of samples not reported.
Nascimento & Azevedo-Junior 2005	Abrolhos, Bahia, Brazil	Fregata magnificens	regurgitated food	# prey items	26	Samples collected between 1998 and 1999
Nascimento & Azevedo-Junior 2005	Abrolhos, Bahia, Brazil	Sula dactylatra	regurgitated food	# prey items	19	Samples collected between 1998 and 1999
Nascimento & Azevedo-Junior 2005	Abrolhos, Bahia, Brazil	Phaethon aethereus	regurgitated food	# prey items	17	Samples collected between 1998 and 1999
Nascimento & Azevedo-Junior 2005	Abrolhos, Bahia, Brazil	Anous stolidus	regurgitated food	# prey items	7	Samples collected between 1998 and 1999
Recher & Recher 1972	One Tree Reef, Great Barrier Reef	Egretta sacra	regurgitated food	# prey items		the number of samples is not reported
Schreiber & Hensley 1976	Kiritimati Island	Sula dactylatra	regurgitated food	# prey items	36	data collected in 1967. Had to calculate the number of samples for each species because the authors presented percentages, for some strange reason.
Schreiber & Hensley 1976	Kiritimati Island	Sula sula	regurgitated food	# prey items	50	data collected in 1967. Had to calculate the number of samples for each species because the authors presented percentages, for some strange reason.
Schreiber & Hensley 1976	Kiritimati Island	Fregata minor	regurgitated food	# prey items	89	data collected in 1967. Had to calculate the number of samples for each species because the authors presented percentages, for some strange reason.
Schreiber & Hensley 1976	Kiritimati Island	Sula dactylatra	regurgitated food	% of total number of prey items	36	data collected in 1967. Had to calculate the number of samples for each species because the authors presented percentages, for some strange reason.
Schreiber & Hensley 1976	Kiritimati Island	Sula sula	regurgitated food	% of total number of prey items	50	data collected in 1967. Had to calculate the number of samples for each species because the authors presented percentages, for some strange reason.
Schreiber & Hensley 1976	Kiritimati Island	Fregata minor	regurgitated food	% of total number of prey items	89	data collected in 1967. Had to calculate the number of samples for each species because the authors presented percentages, for some strange reason.
Seki & Harrison 1989	Tern Island, French Frigate Shoals, USA	Anous minutus	regurgitated food	# prey items	396
Seki & Harrison 1989	Tern Island, French Frigate Shoals, USA	Sula sula	regurgitated food	# prey items	456
Seki & Harrison 1989	Tern Island, French Frigate Shoals, USA	Anous minutus	regurgitated food	% frequency occurrence	396
Seki & Harrison 1989	Tern Island, French Frigate Shoals, USA	Sula sula	regurgitated food	% frequency occurrence	456
Seki & Harrison 1989	Tern Island, French Frigate Shoals, USA	Anous minutus	regurgitated food	% of total number of prey items	396
Seki & Harrison 1989	Tern Island, French Frigate Shoals, USA	Sula sula	regurgitated food	% of total number of prey items	456
Seki & Harrison 1989	Tern Island, French Frigate Shoals, USA	Anous minutus	regurgitated food	% weight	396
Seki & Harrison 1989	Tern Island, French Frigate Shoals, USA	Sula sula	regurgitated food	% weight	456
Seki & Harrison 1989	Tern Island, French Frigate Shoals, USA	Anous minutus	regurgitated food	frequency occurrence	396
Seki & Harrison 1989	Tern Island, French Frigate Shoals, USA	Sula sula	regurgitated food	frequency occurrence	456
Seki & Harrison 1989	Tern Island, French Frigate Shoals, USA	Anous minutus	regurgitated food	total weight (wet)	396
Seki & Harrison 1989	Tern Island, French Frigate Shoals, USA	Sula sula	regurgitated food	total weight (wet)	456
Seki & Harrison 1989	Tern Island, French Frigate Shoals, USA	Anous minutus	regurgitated food	Index of Relative Importance (IRI)	396
Seki & Harrison 1989	Tern Island, French Frigate Shoals, USA	Sula sula	regurgitated food	Index of Relative Importance (IRI)	456
Shealer 1998	Puerto Rico, USA	Sterna dougallii	regurgitated food	% of total number of prey items	188	adult regurgitations
Shealer 1998	Puerto Rico, USA	Sterna dougallii	regurgitated food	% of total number of prey items	442	prey deliveries to chicks
Shealer 1998	Puerto Rico, USA	Sterna sandvicensis	regurgitated food	% of total number of prey items	106	adult regurgitations
Shealer 1998	Puerto Rico, USA	Sterna sandvicensis	regurgitated food	% of total number of prey items	425	prey deliveries to chicks
Smith 1985	Capricorn-Bunker Group, Great Barrier Reef	Haliaetus leucogaster	prey 'middens' on feeding roosts	% of total number of prey items	8
Smith 1985	Lizard Island, QLD, Australia	Haliaetus leucogaster	prey 'middens' on feeding roosts	% of total number of prey items	1
Smith 1985	Lizard Island, QLD, Australia	Pandion haliaetus	prey 'middens' on feeding roosts	% of total number of prey items	7
Smith 1990	Eagle Cay, northern Great Barrier Reef	Sterna sumatrana	regurgitated food	% of total number of prey items	107
Smith 1993	Eagle Cay, northern Great Barrier Reef	Sterna bergii	regurgitated food	% of total number of prey items		No actual number of samples reported but 15% sampling through binocular obs from a hide; 38% from regurgitations during handling of adults and young; and 47% from fish dropped by adults in colonies. All data pooled together.
Surman & Wooller 2003	Houtman Abrolhos, WA, Australia	Anous tenuirostris	regurgitated food	% of total number of prey items
Surman & Wooller 2003	Houtman Abrolhos, WA, Australia	Anous stolidus	regurgitated food	% of total number of prey items
Surman & Wooller 2003	Houtman Abrolhos, WA, Australia	Onychoprion fuscatus	regurgitated food	% of total number of prey items
Surman & Wooller 2003	Houtman Abrolhos, WA, Australia	Sterna bergii	regurgitated food	% of total number of prey items
Surman & Wooller 2003	Houtman Abrolhos, WA, Australia	Sterna dougallii	regurgitated food	% of total number of prey items
Surman & Wooller 2003	Houtman Abrolhos, WA, Australia	Anous tenuirostris	regurgitated food	% volume		precise number of samples is not reported
Surman & Wooller 2003	Houtman Abrolhos, WA, Australia	Anous stolidus	regurgitated food	% volume		precise number of samples is not reported
Surman & Wooller 2003	Houtman Abrolhos, WA, Australia	Onychoprion fuscatus	regurgitated food	% volume		precise number of samples is not reported
Surman & Wooller 2003	Houtman Abrolhos, WA, Australia	Sterna bergii	regurgitated food	% volume		precise number of samples is not reported
Surman & Wooller 2003	Houtman Abrolhos, WA, Australia	Sterna dougallii	regurgitated food	% volume		precise number of samples is not reported
Surman & Wooller 2003	Houtman Abrolhos, WA, Australia	Anous tenuirostris	regurgitated food	frequency occurrence		precise number of samples is not reported
Surman & Wooller 2003	Houtman Abrolhos, WA, Australia	Anous stolidus	regurgitated food	frequency occurrence		precise number of samples is not reported
Surman & Wooller 2003	Houtman Abrolhos, WA, Australia	Onychoprion fuscatus	regurgitated food	frequency occurrence		precise number of samples is not reported
Surman & Wooller 2003	Houtman Abrolhos, WA, Australia	Sterna bergii	regurgitated food	frequency occurrence		precise number of samples is not reported
Surman & Wooller 2003	Houtman Abrolhos, WA, Australia	Sterna dougallii	regurgitated food	frequency occurrence		precise number of samples is not reported
Surman & Wooller 2003	Houtman Abrolhos, WA, Australia	Anous tenuirostris	regurgitated food	Index of Relative Importance (IRI)		precise number of samples is not reported
Surman & Wooller 2003	Houtman Abrolhos, WA, Australia	Anous stolidus	regurgitated food	Index of Relative Importance (IRI)		precise number of samples is not reported
Surman & Wooller 2003	Houtman Abrolhos, WA, Australia	Onychoprion fuscatus	regurgitated food	Index of Relative Importance (IRI)		precise number of samples is not reported
Surman & Wooller 2003	Houtman Abrolhos, WA, Australia	Sterna bergii	regurgitated food	Index of Relative Importance (IRI)		precise number of samples is not reported
Surman & Wooller 2003	Houtman Abrolhos, WA, Australia	Sterna dougallii	regurgitated food	Index of Relative Importance (IRI)		precise number of samples is not reported
Villard et al 2015	Kouare Islet, New Caledonia	Anous minutus	regurgitated food	# prey items	85	Samples collected between 2002 and 2004
Villard et al 2015	Kouare Islet, New Caledonia	Anous stolidus	regurgitated food	# prey items	49	Samples collected between 2002 and 2004
Villard et al 2015	Kouare Islet, New Caledonia	Anous minutus	regurgitated food	% of total number of prey items	85	Samples collected between 2002 and 2004
Villard et al 2015	Kouare Islet, New Caledonia	Anous stolidus	regurgitated food	% of total number of prey items	49	Samples collected between 2002 and 2004
Villard et al 2015	Kouare Islet, New Caledonia	Anous minutus	regurgitated food	% weight	85	Samples collected between 2002 and 2004
Villard et al 2015	Kouare Islet, New Caledonia	Anous stolidus	regurgitated food	% weight	49	Samples collected between 2002 and 2004
Weimerskirch et al 2004	Europa Island, Mozambique Channel	Fregata minor	regurgitated food	% total number of prey items	34
	Type of data	COUNT	% of 34 studies
	% of total number of prey items	26	76.4706
	# prey items	14	41.1765
	% frequency occurrence	12	35.2941
	% weight	8	23.5294
	frequency occurrence	6	17.6471
	% volume	4	11.7647
	Index of Relative Importance (IRI)	3	8.82353
	total weight (wet)	3	8.82353

## Sheet: Notes
After passing all the fish names through the FishBase database using the function "validate_names" from the R package "rFishbase", and bird names through the World Register of Marine Species database using the function "wm_records_names" from the R package "worrms" the following names were updated:
Name originally entered in the literature	Accepted name	Original data source/s	Database used for validation (r package)
Pranesus insularum	Atherinomorus insularum	Harrison et al 1983	FishBase (rFishbase::validate_names)
Cypselurus atrisignis	Cheilopogon atrisignis	Harrison et al 1983, Nascimento & Azevedo-Junior 2005	FishBase (rFishbase::validate_names)
Cypselurus spilonotopterus	Cheilopogon spilopterus	Harrison et al 1983	FishBase (rFishbase::validate_names)
Cypselurus speculiger	Hirundichthys speculiger	Harrison et al 1983, Seki & Harrison 1989, Nascimento & Azevedo-Junior 2005	FishBase (rFishbase::validate_names)
Cheilodactylus vittatus	Goniistius vittatus	Harrison et al 1983, Seki & Harrison 1989	FishBase (rFishbase::validate_names)
Priacanthus cruentatus	Heteropriacanthus cruentatus	Harrison et al 1983	FishBase (rFishbase::validate_names)
Hemipteronotus leclusei	Cymolutes lecluse	Harrison et al 1983	FishBase (rFishbase::validate_names)
Remoropsis brachypterus	Remora brachyptera	Harrison et al 1983	FishBase (rFishbase::validate_names)
Prognichthys gilberti	Hirundichthys rondeletii	Harrison et al 1983	FishBase (rFishbase::validate_names)
Bleekeria gillii	Ammodytoides gilli	Harrison et al 1983	FishBase (rFishbase::validate_names)
Stolephorus buccaneeri	Encrasicholina punctifer	Harrison et al 1983	FishBase (rFishbase::validate_names)
Pteraclis velifer	Pteraclis velifera	Harrison et al 1983	FishBase (rFishbase::validate_names)
Alutera scripta	Aluterus scriptus	Harrison et al 1983	FishBase (rFishbase::validate_names)
Pegasus papilio	Eurypegasus papilio	Harrison et al 1983	FishBase (rFishbase::validate_names)
Rhombochirus osteochir	Remora osteochir	Harrison et al 1983	FishBase (rFishbase::validate_names)
Chromis vanderbilti	Pycnochromis vanderbilti	Harrison et al 1983	FishBase (rFishbase::validate_names)
Canthigasteridae (family)	Tetraodontidae (family)	Harrison et al 1983	FishBase (web)
Caranx hedlandensis	Carangoides hedlandensis	Blaber et al 1995	FishBase (rFishbase::validate_names)
Lethrinus nematacanthus	Lethrinus genivittatus	Blaber et al 1995	FishBase (rFishbase::validate_names)
Pristotis jerdoni	Pristotis obtusirostris	Blaber et al 1995	FishBase (rFishbase::validate_names)
Cypselurus nigripennis	Hirundichthys speculiger	Diamond 1975 (Tropicbirds)	FishBase (rFishbase::validate_names)
Apogon cookii	Ostorhinchus cookii	Jaquemet et al 2008	FishBase (rFishbase::validate_names)
Caranx crysos	Caranx crysops	Nascimento & Azevedo-Junior 2005	FishBase (rFishbase::validate_names)
Haemulon aureolineatum	Haemulon aurolineatum	Nascimento & Azevedo-Junior 2005	FishBase (rFishbase::validate_names)
Metavelifer multispinosus	Metavelifer multiradiatus	Seki & Harrison 1989	FishBase (rFishbase::validate_names)
Parupeneus signatus	Parupeneus spilurus	Surman & Wooller 2003	FishBase (rFishbase::validate_names)
Euleptorhamphus longirostris	Euleptorhamphus viridis	Surman & Wooller 2003	FishBase (rFishbase::validate_names)
Sardinella lemura	Sardinella lemuru	Surman & Wooller 2003	WoRMS (worrms::wm_records_names)
Velifer multiradiatus	Metavelifer multiradiatus	Surman & Wooller 2003	FishBase (rFishbase::validate_names)
Puffinus newelli	Puffinus auricularis	Ainley et al 2014	WoRMS (worrms::wm_records_names)
Sterna anaethetus	Onychoprion anaethetus	Diamond 1983, Blaber et al 1995, Tayefeh et al 2014	WoRMS (worrms::wm_records_names)
Sterna fuscata	Onychoprion fuscatus	Ashmole & Ashmole 1967, Brown 1975, Harrison et al 1983, Surman & Wooller 2003, Jaquemet et al 2008, Catry et al 2009	WoRMS (worrms::wm_records_names)
Thalasseus bengalensis	Sterna bengalensis	Smith 1993	WoRMS (worrms::wm_records_names)
Thalasseus bergii	Sterna bergii	Smith 1993	WoRMS (worrms::wm_records_names)
Ardenna pacifica	Puffinus pacificus	Harrison et al 1983, Catry et al 2009	WoRMS (worrms::wm_records_names)
Anous cerulea	Anous ceruleus	Harrison et al 1983	AviBase (web)
Phaeton lepturus	Phaethon lepturus	Nascimento & Azevedo-Junior 2005	WoRMS (worrms::wm_records_names)
Haliaetus leucogaster	Haliaeetus leucogaster	Smith 1985	WoRMS (worrms::wm_records_names)
Rows corresponding to "Parupeneus.signatus" and "Parupeneus.spilurus" have been merged into the accepted name "Parupeneus.spilurus". There was no overlapping data (as expected given that they are two names used for the same species)
Rows corresponding to "Cypselurus.speculiger" and "Hirundichtys.speculiger" have been merged into the accepted name "Hirundichtys.speculiger". There was no overlapping data (as expected given that they are two names used for the same species)
In Harrison et al 1983, family of Vinciguerria sp changed from "Gonostomatidae" to "Phosichthyidae" to match FishBase records
In Harrison et al 1983, family name "Ostraciontidae" changed to "Ostraciidae"
Harrison et al 1983: Ptereleotris heteroptera family changed from Gobiidae to Microdesmidae
From Blaber et al 1995, only data collected during the closed season (Lizard Island area) and at the zone closed to trawling (Far Northern section) were included
Blaber et al 1995, "Mulloides sp" entered as currently accepted genus name "Mulloidichthys sp"
Blaber et al 1995, "Paraexocoetus sp" entered as currently accepted genus name "Parexocoetus sp"
Blaber et al 1995, unidentified teleosts and green turtle hatchlings were not entered.
Ashmole & Ashmole 1967, "Caristius japonicus" is incorrectly spelled as "Caristium japonicus"
Ashmole & Ashmole 1967," Stomiatidae" is now considered a subfamily of Stomiidae. Thus, entered in data spreadsheet as "Stomiidae"
Ashmole & Ashmole 1967, "Mugiloididae" is an old name for the family Pinguipedidae. Thus, entered in data spreadsheet as "Pinguipedidae"
Diamond 1983,data provided for ' Zanclidae' but not species level. However, since "Zanclus cornutus" is the only species in the Zanclidae family, the species name was entered in the dataset
Villard et al 2015, one Pomacanthidae assumed to be a larvae (pelagic) as a grown angelfish would be too big for a noddy to carry (even the smaller Centropyge sp)
In Donahue et al 2021, % prey items for 2014 and 2015 combined was calculated by estimating # prey items for each category based on their percentages (Table 1) and total number of prey items each season, calculated by multiplying the reported mean number of prey items per sample by the number of samples.
Datasets from studies conducted outside the tropics and in areas where no coral reefs exist were excluded.
Unidentified fishes where not even the family was known were excluded from the analysis as it is not possible to know whether the fish remains are from reef-associated fishes or not
If data is <0.1%, it was entered as a "0.05"
Larvae of reef-associated fishes were entered separately as "Family.larvae" as they are typically pelagic and to avoid grouping them together with the reef-associated adults if grouping by family.
Important: there is a possibility that prey items were presented in several cases mixing larvae and adults. If this is the case and larvae were not recorded as such, it should be noted that seabird feeding on reef habitat may be overrepresented.
Habitat associations where only higher order taxa (e.g. Order, Family) was available were retrieved from FishBase.
Notes for Graeme:
I removed row "reef.depth" because all the resulting datasets are now the same category (shallow coral reefs)
I have made edits to the habitat associations columns which I explain below.
"Brackish", "Freshwater", "Saltwater" and "Reef.Specialist" columns removed. Instead, I have pulled this information from Fishbase using the package 'rFishbase' because Fishbase has this information for all species of prey fish. Sambrook et al 2019 only contains info for fishes that have been found on coral reefs AND other habitats
I've kept "Seagrass", "Mangroves", "Macroalgae", "Soft.sediment", and "Estuary" with data coming from Sambrook et al 2019, though I wonder whether this is necessary for our dataset given the relatively little amount of data contributed to the dataset.
In summary, the columns that have to do with habitat associations of prey fishes in the dataset are as follows:
Column name	Data source
Saltwater	Fishbase (via rFishbase)
Brackish	Fishbase (via rFishbase)
Freshwater	Fishbase (via rFishbase)
Reef.associated	Fishbase (via rFishbase)
Seagrass	Sambrook et al 2019
Mangroves	Sambrook et al 2019
Macroalgae	Sambrook et al 2019
Soft.sediment	Sambrook et al 2019
Estuary	Sambrook et al 2019

## Sheet: Coordinates Harrison et al 1983
	Phoebastria.nigripes	Phoebastria.immutabilis	Sula.dactylatra	Fregata.minor	Sula.leucogaster	Sula.sula	Phaethon.rubricauda	Puffinus.pacificus	Puffinus.nativitatis	Anous.stolidus	Onychoprion.fuscatus	Pterodroma.hypoleuca	Onychoprion.lunatus	Gygis.alba	Anous.minutus	Bulweria.bulwerii	Oceanodroma.tristrami	Anous.ceruleus
Main collection site 1	Laysan	Laysan	FFS	Midway	Laysan	Midway	FFS	Oahu	Laysan	Pearl and Hermes Reef	Laysan	Laysan	Laysan	Midway	Laysan	Laysan	Laysan	Necker
Main collection site 2	Midway	Midway	Laysan	Laysan	Kure	Laysan	Laysan	Laysan		Lisianski	Lisianski	Lisianski	Lisianski	Laysan	Lisianski
Main collection site 3		Kure	Kure	FFS		FFS	Midway	Midway		Laysan	FFS		Pearl and Hermes Reef	FFS	FFS
Main collection site 4		FFS								FFS
LatNS	25.7767	25.7767	23.8702	28.207	25.7767	28.207	23.8702	21.4694	25.7767	27.9259	25.7767	25.7767	25.7767	28.207	25.7767	25.7767	25.7767	23.5752
LongEW	-171.731	-171.731	-166.282	-177.374	-171.731	-177.374	-166.282	-157.943	-171.731	-175.738	-171.731	-171.731	-171.731	-177.374	-171.731	-171.731	-171.731	-164.7
Coordinates entered by Miin
LatNS	26.5362	26.5362	25.9675	25.9175	25.4389	25.2415	25.8707	25.5145	26.1645	25.8636	25.1756	26.6756	25.0139	26.4323	25.7774	24.4149	24.4149	23.575
LongEW	-173.345	-173.345	-172.035	-171.716	-170.09	-169.745	-171.706	-170.003	-172.282	-171.886	-170.602	-174.313	-169.194	-173.462	-171.731	-167.328	-167.328	-164.699
