# Supplementary material for: A framework and review of evidence of the importance of coral reefs for marine birds in tropical ecosystems
Source: Ecol Evol. 2024 Aug 21;14(8):e70165. doi: 10.1002/ece3.70165 (PMC11336204; doi:10.1002/ece3.70165)
Supplement: Supplementary file 2 — Appendix S2 [file ECE3-14-e70165-s002.txt]

### 0. Start here ------------------------------------------------------------------------------------------------------------------------------


# Run this code to start off with a clean environment

gc()                                     # force R to release memory that it is no longer using

rm(list=ls())                            # remove previously loaded items

graphics.off()                           # remove graphics


# List of packages needed

packages_required <- c("tidyverse",      # Data wrangling and ggplot

                       "openxlsx",       # Read, write, and edit xlsx files

                       "rfishbase",      # R interface to Fishbase

                       "worrms",         # Client for World Register of Marine Species (WoRMS)

                       "reshape2",       # Transform between short and long format for tables (melt/cast)

                       "rnaturalearth",  # Maps of countries

                       "sp",             # Classes/methods for spatial data

                       "sf",             # Simple features for R

                       "raster",         # Raster wrangling

                       "rgdal",          # GIS engine

                       "rgeos",          # Interface to geometry engine

                       "marmap",         # Import, Plot and Analyze Bathymetric and Topographic Data

                       "cmocean",        # Colormaps for oceanography

                       "ggnewscale",     # Multiple fill and colour scales in 'ggplot2'

                       "ggtext",         # Improved text rendering support for 'ggplot2'

                       "ggrepel",        # Repel overlapping text labels

                       "networkD3",      # D3 JavaScript network graphs from R

                       "circlize",       # Circular visualization

                       "ggspatial",      # Spatial data framework for ggplot2

                       "ggmap",          # Spatial visualization with ggplot2

                       "beepr",          # Play sound notifications

                       "MetBrewer",      # Color palettes from the Met museum

                       "lwgeom",         # Bindings to selected 'liblwgeom' functions for Simple Features

                       "patchwork",      # Composer of plots

                       "magick")         # Advanced image processing in R


# Installs packages listed in 'packages_required' (if needed) and loads all packages

pacman::p_load(packages_required,        # vector containing packages to load (see above)

               install = TRUE,           # install packages not found in the library? (TRUE/FALSE)

               character.only = TRUE)    # if TRUE, p_load only accepts a single character vector containing the names of packages


### 1. Import data and set up working variables ------------------------------------------------------------------------------------------------


setwd('mydir')                                                                              # set working directory

data <- read.xlsx("Seabirdcoral.xlsx", sheet = 1, startRow = 1, colNames = TRUE)            # read Excel spreadsheet with the raw data


#### 1.1. Validate fish species names (rows) ----------------------------------------------


data$Species <- gsub('[.]', ' ', data$Species)                                              # in 'data$Species', replace "." between genus and sp with a space

data$Species <- str_trim(data$Species, side = "right")                                      # remove trailing spaces found after a few fish species in the raw dataset


# Create a 1-column df with all the fish names in the dataset to

# compare names entered in spreadsheet with names returned by Fishbase

data_species <- as.data.frame(data$Species) |>                                              # turn the column "data$Species" into a data frame

                rename(dataset_names = 'data$Species')                                      # rename column 'data$Species' as 'dataset_names'


# Validate fish species names using Fishbase's database (and fix any misspelling)

# and store as a new column called "Valid_Species" to be able to review the changes

data$Valid_Species <- rfishbase::validate_names(data$Species); beep()

data <- data |> relocate(Family_common_name, Family, Genus, Species, Valid_Species)         # order the first columns in this order


# Create a 1-column df with the respective valid fish names according to Fishbase

fishbase_species <- do.call(rbind.data.frame, as.list(data$Valid_Species)) |>               # turn the column "data$Valid_Species" into a data frame

                    rename(fishbase_names = 1)


# Compare names to identify if any needs to be fixed based on Fishbase records

compare_names <- cbind(data_species, fishbase_species) |>

                 filter(dataset_names != "unidentified") |>                                 # exclude rows from 'compare_names' df where species was 'unidentified'

                 mutate(status = if_else(as.character(dataset_names) == as.character(fishbase_names), "name is correct", "corrected"))


# Remove data frames that are no longer needed

rm(data_species, fishbase_species)


# Pull list of fish species whose names have been corrected

corrected_names <- filter(compare_names, status == "corrected")                             # confirm that 0 fish species names need to be corrected in the spreadsheet


# Keep only the 'Species' column (we now know all names are accepted according to Fishbase)

data <- data |> subset(select = -Valid_Species)                                             # we can now safely remove column "Valid_Species"


# Now, all fish species names in the column "Species" are free of typos and are currently accepted according to Fishbase


#### 1.2. Validate seabird species names (columns) ----------------------------------------


birddata <- data[-c(1:4)]                                                                   # remove first 4 columns to leave only columns with bird species in them


colnames(birddata) <- gsub(x = colnames(birddata),                                          # go through all columns

                           pattern = "[[:punct:][:digit:]]",                                # remove "." and numbers added at the end of duplicates

                           replacement = " ")                                               # input a space instead

colnames(birddata) <- str_trim(colnames(birddata), side = "right")                          # remove trailing spaces found after any bird species name


list.birds <- unique(colnames(birddata))                                                    # list all species of birds in the dataset

cat(list.birds, sep = "\n")                                                                 # print list of birds


# Create a 1-column df with all the bird names in the dataset

bird.names <- as.data.frame(list.birds) |>                                                  # turn into a data frame

              rename(scientificname = 'list.birds')                                         # rename column 'list_birds' as 'scientificname'


# Now validate bird species names using WoRMS database (World Register of Marine Species)

valid.bird.names <- worrms::wm_records_names(list.birds, fuzzy = TRUE); beep()              # check bird names in 'birddata' df against the WoRMS database to identify unaccepted names

valid.bird.names <- do.call(rbind.data.frame, valid.bird.names)                             # turn into a data frame

valid.bird.names <- filter(valid.bird.names, rank == "Species") |>                          # filter out all the subspecies (not needed)

                    relocate(scientificname, status, valid_name)                            # reorder the first columns in this order


unaccepted.bird.names    <- filter(valid.bird.names, status == "unaccepted")                # filter bird species names that are not accepted according to WoRMS

missing.bird.names.WoRMS <- anti_join(bird.names, valid.bird.names, by = 'scientificname')  # compare and keep rows that are not shared (i.e. names still missing in WoRMS)


# Note: 'Anous ceruleus' and "Ardenna pacifica" are not in the WoRMS database but both are the correct names according to Avibase


# Inspect the columns with bird species in them

n.occurrences <- data.frame(table(colnames(birddata))) |>                                   # produce a df with the list of column names & the number of times they occur

                 rename(Species = 'Var1') |>                                                # rename column 'Var1' as 'Species'

                 arrange(desc(Freq))                                                        # sort in descending order based on frequency values


# Create a df listing those bird species that appear multiple times in the dataset

duplicate.birds <- n.occurrences[n.occurrences$Freq > 1,]


# Join the first 4 columns of 'data' with the 117 columns of 'birddata' -> THIS IS THE DATASET WITH ALL SPECIES NAMES CORRECTED (for both birds & fishes)

data <- cbind(data[,1:4], birddata)


# Remove data frames that are no longer needed

rm(bird.names,valid.bird.names,unaccepted.bird.names,missing.bird.names.WoRMS,duplicate.birds, compare_names, corrected_names)


# All bird species names are now correct in the dataset


#### 1.3. PLOT - Number datasets per bird species ---------------------------------------


datasets <- ggplot(n.occurrences, aes(x = reorder(Species, Freq), y = Freq)) + 

  geom_bar(stat = "identity",

           width = 0.75,

           fill = "#4682B4") +

  scale_x_discrete(expand = c(0.05, 0.05, 0, 0)) +

  scale_y_continuous(limits = c(0, 10),

                     breaks = seq(0, 10, by = 2),

                     expand = expansion(mult = c(0, 0))) +

  labs(x = "Bird Species",

       y = "Number of datasets") +

  coord_flip() +

  theme_minimal() +

  theme(plot.margin = margin(t = 12.5, b = 25, l = 35, r = 35),

        panel.grid = element_blank(),

        panel.grid.major.x = element_line(linetype = "dashed", colour = "grey80", linewidth = 0.35),

        axis.line.x = element_line(colour = "black", linewidth = 0.5),

        axis.ticks.x = element_line(colour = "black", linewidth = 0.5),

        axis.ticks.length.x = unit(.25, "cm"),

        axis.text.y = element_text(size = 9, margin = margin(r = 20), face = "italic"),

        axis.text.x = element_text(size = 11, margin = margin(t = 10), face = "bold"),

        axis.title.x = element_text(size = 13, margin = margin(t = 10)),

        axis.title.y = element_text(size = 13, margin = margin(r = 15)))

datasets


ggsave(path = "Figures",

       filename = "Bird datasets per species.pdf",    # save plot in a PDF

       width = 6,

       height = 10.15,

       units = "in",

       dpi = 300)


### 2. Organize data ----------------------------------------------------------------------------------------------------------------------------


#### 2.1. Data frame  with metadata -------------


metadata <- birddata[-1:-367,]                    # take the last 9 rows of 'birddata' which contain metadata and produce new 'metadata' data frame


rownames(metadata) <- c(                          # add row names from "Seabirdcoral.xlsx"

                        "datayear",               # year data was collected

                        "pubyear",                # year of publication

                        "water.temp",             # categorical classification of habitat based on water temp (1 = warm, 2 = cold)

                        "LatNS",                  # latitude

                        "LongEW",                 # longitude

                        "refs",                   # publication with the original data

                        "location",               # study location

                        "descrip.data",           # description of the data type

                        "notes")                  # notes


dat.temp = as.numeric(metadata[3,])               # system:  1 = warm water, 2 = cold water

y.coord  = as.numeric(metadata[4,])               # northing of each study site

x.coord  = as.numeric(metadata[5,])               # easting of each study site


coords = as.data.frame(cbind(x.coord, y.coord))   # create a df with the coordinates of each sampling location

rm(x.coord,y.coord)                               # remove 'x.coord' and 'y.coord' as no longer needed


#### 2.2. Data frame with bird diet data ----------------------


# Create a new df without non-data rows (i.e. metadata)

dietdata = data[1:367,]


# Gather additional data from Fishbase using package "rfishbase"

fishbase.data <- rfishbase::species(species_list = unique(dietdata$Species))   # create a df with Fishbase info for each known prey fish spp recorded


# Transform 'DemersPelag' column into new "Reef.associated" column with binary 0/1 values

fishbase.df <- fishbase.data |> 

               mutate(Reef.associated = case_when((DemersPelag == "reef-associated") ~ 1,       # write 1 if reef-associated

                                                  (DemersPelag != "reef-associated") ~ 0)) |>   # write 0 if not reef-associated

               subset(select = c(                       # keep only columns of interest

                                 Genus,                 # genus

                                 Species,               # full species name

                                 FBname,                # common name (in English) entered on Fishbase

                                 Fresh,                 # found in freshwater? (0 = no, 1 = yes)

                                 Brack,                 # found in brackish water? (0 = no, 1 = yes)

                                 Saltwater,             # found in saltwater? (0 = no, 1 = yes)

                                 Reef.associated,       # is fish reef-associated (1) or not (0)?

                                 Comments))             # comments on the fish ecology


##### 2.2.1. dietdata.percent by SPECIES (% Numerical composition) --------------------------------------------


# Merge 'diet_data' and 'fishbase_df' by 'species' to add Fishbase info to dataset

dietdata.percent <- merge(fishbase.df, dietdata, by = c('Genus', 'Species'), all = TRUE, sort = FALSE) |>

                    relocate(Family_common_name,       # reorder the first columns in this order

                             Family,

                             Genus,

                             Species,

                             FBname,

                             Fresh,

                             Brack,

                             Saltwater,

                             Reef.associated,

                             Comments)


# Convert format of columns

dietdata.percent[1:10] <- lapply(dietdata.percent[1:10], as.factor)             # convert columns 1 to 10 to factor

dietdata.percent[11:121] <- lapply(dietdata.percent[11:121], as.numeric)        # convert columns 11 to 121 to numeric

str(dietdata.percent)                                                           # check column classes

rm(dietdata, fishbase.data,fishbase.df)                                         # remove data frames that are no longer needed


##### 2.2.2. dietdata.percent by FAMILY -----------------------------------------------------------------------


dietdata.percent.byfam <- dietdata.percent |>                                   # create new df 'dietdata.percent.byfam'

  group_by(Family) |>                                                           # group rows by 'Family'

  summarise(across(where(is.numeric), sum))                                     # add values within the same family


#### 2.3. Additional data frames & vectors --------------------------------------------------------------------


# After merging the data with seabird diet with the data retrieved from Fishbase, some bird spp names have been modified. Let's fix it:

colnames(dietdata.percent) <- gsub(x = colnames(dietdata.percent),                   # go through all columns

                           pattern = "[[:punct:][:digit:]]",                         # remove "." and numbers added at the end of duplicates

                           replacement = " ")                                        # input a space instead

colnames(dietdata.percent) <- str_trim(colnames(dietdata.percent), side = "right")   # remove trailing spaces if found after any bird species


##### 2.3.1. Fish names --------------------------------------------

fishnames = dietdata.percent[,1:5]                                                   # create df with fish names (columns 1-5)


##### 2.3.2. Habitat associations ----------------------------------

habitats  = dietdata.percent[,6:9]                                                   # create df with habitat associations based on Fishbase (columns 6-9)

rownames(habitats) = make.names(fishnames$Species, unique = T)                       # add fish species as row names


rownames(habitats) <- gsub(x = rownames(habitats),                                   # go through all columns

                           pattern = "[[:punct:]]",                                  # remove "."

                           replacement = " ")                                        # enter a space instead


habitats <- habitats |> mutate_if(is.character, as.numeric)                          # make sure that data in 'habitats' df is numeric

habitats2 = 'class<-'(as.matrix(habitats),'numeric')                                 # turn 'habitats' df into a matrix called 'habitats2'


##### 2.3.3. Bird data values --------------------------------------

birds = dietdata.percent[, 11:dim(dietdata.percent)[2]]                              # data frame with diet data for each bird species

birds2 = t(birds)                                                                    # 'birds' data frame transposed (bird species appear now as rows)

birds2 = 'class<-'(birds2,'numeric')                                                 # turn all values numeric


##### 2.3.4. Useful vectors ----------------------------------------

cn = colnames(data)                                                                  # vector with all the column names from the original data frame

bn = colnames(birddata)                                                              # vector with the bird name for each data set

fn = as.character(fishnames[,4])                                                     # vector with all fish names (2 for fish family, 3 for genus, 4 for species)

colnames(birds2) = fn                                                                # name columns in 'birds2' by fish name


### 3. Geographic distribution of data sets compiled ----------------------------------------------------------------------------------------------


# Calculate distance to nearest reef


# Import shapefile displaying reef areas worldwide

reef.area <- read_sf("WCMC008_CoralReef2021_Py_v4_1.shp")     # most up-to-date version (2021). Changed 'shapefile' function to 'read_sf' because the latter is much faster. 
                                                              # This file can be downloaded from:https://www.arcgis.com/home/item.html?id=364082c8b3be45f5b0bbf579295de653

proj = st_crs(reef.area)


study.locations = SpatialPoints(coords)                                                                     # create spatial data frame for bird data (object used to be called 'c1')

crs(study.locations) = "+proj=longlat +datum=WGS84 +no_defs"                                                # set the coordinate reference system

# both are in geographic projection long/lat


# Convert to sf object

reef.area.sf = st_as_sf(reef.area)                                                                          # convert polygons of reef areas to sf object

study.locations.sf = st_as_sf(study.locations)                                                              # convert points of sampling locations to sf object


# Re-project for distance measurements

study.locations.robinson = lwgeom::st_transform_proj(study.locations.sf, crs = "+proj=robin")               # Robinson projection

reef.area.robinson = lwgeom::st_transform_proj(reef.area.sf, crs = "+proj=robin")                           # Robinson projection


# Measure distance of sampling locations to nearest reef

reefs.near.me = st_nearest_feature(study.locations.robinson, reef.area.robinson)                            # returns row ID of nearest feature

reef.dist = st_distance(study.locations.robinson, reef.area.robinson[reefs.near.me, 1], by_element = TRUE)  # units are in meters

reef.dist.km = as.numeric(reef.dist/1000)                                                                   # transform to km

reefs.near = reef.dist.km<25; print(reef.dist.km); summary(reef.dist.km)                                    # is study location "x" within 25 km of a reef? TRUE/FALSE list


#### 3.1. FIGURE 2A Map of sampling locations ----------------------------------------------------------------------------------------------------------------------------------------------------------


##---- Map of the world ----##

world = rnaturalearth::ne_countries(scale = "medium", returnclass = "sf") |> st_make_valid()      # get basemap with land masses

target_crs <- st_crs("+proj=longlat +datum=WGS84 + x_0=0 + y_0=0 +lat_0=0 +lon_0=155")            # center map on the Pacific, where most reef area occurs

offset <- 180 - 155                                                                               # centered in longitude 155 deg (East)


polygon <- st_polygon(x = list(rbind(c(-0.0001 - offset, 90),

                                     c(0 - offset, 90),

                                     c(0 - offset, -90),

                                     c(-0.0001 - offset, -90),

                                     c(-0.0001 - offset, 90)))) |>

           st_sfc() |>                                                                            # verifies sf list column's contents, and sets class

           st_set_crs(4326)                                                                       # sets the coordinate reference system (crs)


world <- world  |> 

         st_difference(polygon) |>                                                                # modify 'world' sf object to remove overlapping portions with world's polygons

         st_transform(crs = target_crs)                                                           # transform crs for map elements


# Combine all country polygons to display land masses without borders

world <- world |> dplyr::group_by(featurecla) |> 

                  dplyr::summarise(across(geometry, ~ sf::st_union(.)), .groups = "keep") |>

                  dplyr::summarise(across(geometry, ~ sf::st_combine(.)))


##---- Bathymetry ----##

# Import bathymetric data from NOAA's ETOPO 2022 database ---> a csv file with bathy data will be downloaded to the working directory the first time this code is run

bathy.data <- marmap::getNOAA.bathy(-24.9, -25, -45, 45, res = 4, antimeridian = TRUE, keep = TRUE)


bathy.df <- marmap::fortify.bathy(bathy.data)          # convert bathymetry to data frame

bathy.df$x <- bathy.df$x-155                           # substract '-155' from each x value so that the bathymetry aligns with the Pacific-centered ggplot map


##---- Study sites ----##

# Create a df with each unique study site and the number of bird species included at each site

study.sites <- coords |> group_by(x.coord, y.coord) |>                                                     # group by combinations of coords with at least one bird sp sampled

  summarise(freq = n())                                                                                    # how many times does each combination of coords appear in "study.sites"?


# Recalculate longitudes of study sites to make them align with the Pacific-centered map created

study.sites$x.coord[study.sites$x.coord < 180]  <- study.sites$x.coord[study.sites$x.coord < 180] - 155    # subtract 155 from each study site where long is <  180 

study.sites$x.coord[study.sites$x.coord < -180] <- study.sites$x.coord[study.sites$x.coord < -180] + 360   # add 360 to long of each study site where long is < -180

study.sites <- study.sites[order(study.sites$freq, decreasing = TRUE),]                                    # order studies (rows) based on # of bird spp included


##---- Plot ----##
map <- ggplot() +
  geom_raster(data = bathy.df, aes(x = x, y = y, fill = z)) +                       # plot the bathymetry data as a raster layer
  scale_fill_cmocean(name = "ice", 
                     start = 0.15, 
                     end = 0.95,
                     alpha = 0.95, 
                     direction = 1,
                     limits = c(min(bathy.df$z),0),
                     guide = guide_colorbar(title = "Depth (m)", 
                                            title.position = "top",
                                            label.position = "bottom",
                                            label.theme = element_text(size = 8),
                                            frame.colour = "black",
                                            frame.linewidth = 0.5/.pt,
                                            barwidth = 12,
                                            order = 3,
                                            nrow =1)) +
  new_scale_fill() +                                                               # this command from package 'ggnewscale' allows the use of multiple fill scales
  geom_sf(data = world,                                                            # plot the base layer with the continents and islands
          aes(group = featurecla),
          fill  = "#464646") +
  geom_sf(data = reef.area,                                                        # plot reef areas
          aes(col = "#F0586F")) +                                                  # color of reef area  (alternative color teal -> #3393A4)
  scale_color_manual(values = "#F0586F",
                     labels = "Coral reef area",
                     guide = guide_legend(title = "Habitat",
                                          title.position = "top",
                                          label.position = "bottom", 
                                          order = 2,
                                          override.aes = list(fill = "#E9546B",
                                                              color = NA,
                                                              size = 1))) +
  geom_point(data = study.sites,                                                   # plot sampling locations
             aes(x = x.coord, y = y.coord, size = as.factor(freq)),                # plot size of points based on 'freq' (number of bird diet data sets at each location) 
             fill = "#FDD353",                                                     # fill color yellow -> #FDD353
             alpha = 0.9,                                                          # set transparency (0 = transparent, 1 = opaque)
             shape = 21,                                                           # if shape = 21, it plots a point with a border
             color = "black") +                                                    # color of border
  scale_size_discrete(range = c(3.5,12),                                           # scales size of bubbles calculating the size according to 'freq' and range given (3.5-12)
                      labels = as.character(sort(unique(study.sites$freq))),
                      guide = guide_legend(title = "Number of bird diet datasets at each sampling location", 
                                           title.position = "top",
                                           label.position = "bottom",
                                           order = 1, 
                                           nrow = 1)) +
  coord_sf(ylim = c(-45, 45), expand = FALSE) +                                    # display only latitudes between 45 and -45 degrees
  xlab("Longitude") +                                                              # title of x axis
  ylab("Latitude") +                                                               # title of y axis
  labs(title = "",                                                                 # title of plot
       caption = "<p><strong><em>Source coral reef area:</em></strong> <em>UN Environment Programme World Conservation Monitoring Centre.</em></p>
                  <p><strong><em>Source bathymetry:</em></strong> <em>ETOPO 2022 15 Arc-Second Global Relief Model. NOAA National Centers for Environmental Information.</em></p>") +
  theme_minimal() +
  theme(panel.background = element_rect(fill = "white"),
        panel.border = element_rect(linewidth = 0.5, linetype = "solid", fill = NA, colour = "black"),
        panel.grid = element_blank(),
        plot.caption = element_markdown(hjust = 1, lineheight = 1, size = 7.2),
        plot.caption.position = "panel",
        legend.position = "bottom",
        legend.justification = "left",
        legend.margin = margin(r = 1, unit = 'cm'),
        legend.title = element_text(size = 9, face = "bold"),
        legend.text = element_text(size = 8),
        legend.spacing.x = unit(0.3, 'cm'),
        legend.key.size = unit(0.4, 'cm'),
        axis.text.y = element_text(size = 11, margin = margin(r = 20), face = "bold"),
        axis.text.x = element_text(size = 11, margin = margin(t = 10), face = "bold"),
        axis.title.x = element_text(size = 14, margin = margin(t = 10)),
        axis.title.y = element_text(size = 14, margin = margin(r = 10))); map

ggsave(path = "Figures",
       filename = "figure 2A Sampling locations near reefs.pdf",    # save plot in a PDF
       width = 14,
       height = 5.5,
       units = "in",
       dpi = 300)


#### 3.2. FIGURE 2B Distance of sampling locations to nearest coral reef -------------------------------------------------------------------------------------------------------------------------------

# Assemble data frame containing necessary data for the plot
location <- metadata[7,]                                                                       # extract location name from 'metadata' df
location <- t(location) |> as.vector()                                                         # transpose and turn into vector
distance.from.reef <- data.frame(location, reef.dist.km) |>                                    # create df with each sampling location's name and its respective distance to nearest reef 
  mutate(location = fct_reorder(location, desc(reef.dist.km)))

distance.from.reef <- distance.from.reef |> 
  group_by(location, reef.dist.km) |>                                                          # group by distance to nearest reef
  summarise(freq = n())
distance.from.reef <- distance.from.reef[order(distance.from.reef$freq, decreasing = TRUE),]   # order studies (rows) based on # of bird spp included


# Plot sampling locations and their distance from nearest coral reef
distance <- ggplot(distance.from.reef) +
  geom_vline(xintercept = 0) +
  geom_point(aes(x = reef.dist.km, y = location, size = as.factor(freq)),
             shape = 21,
             fill = "#FDD353",
             color = "grey10",
             alpha = 0.8,
             show.legend = FALSE) +
  scale_size_discrete(range = c(3.5,12),                                                       # scales size of bubbles calculating the size according to 'freq' and range given (3.5-12)
                      labels = as.character(sort(unique(distance.from.reef$freq))),
                      guide = guide_legend(title = "Number of bird species sampled",
                                           title.theme = element_text(size = 8,
                                                                      hjust = 0.5),
                                           label.theme = element_text(size = 6),
                                           title.position = "top",
                                           label.position = "bottom",
                                           order = 1, 
                                           nrow = 1)) +
  scale_x_continuous(expand = c(0.1, 0)) +
  scale_y_discrete(expand = expansion(mult = c(0.02, 0.02))) +
  labs(x = "Distance to nearest reef (km)",
       y = "Sampling location") +
  theme_minimal() +
  theme(plot.margin = margin(t = 12.5, b = 12.5, l = 17, r = 8),
        panel.grid = element_blank(),
        panel.grid.major.y = element_line(linetype = "dashed", colour = "grey80", linewidth = 0.35),
        axis.line.x = element_line(colour = "black", linewidth = 0.5),
        axis.ticks.x = element_line(colour = "black", linewidth = 0.5),
        axis.ticks.length.x = unit(.25, "cm"),
        axis.text.x = element_text(size = 11, margin = margin(t = 10), face = "bold"),
        axis.text.y = element_text(size = 9, margin = margin(r = 10)),
        axis.title.x = element_text(size = 13, margin = margin(t = 10)),
        axis.title.y = element_text(size = 13, margin = margin(r = 15)),
        legend.position = "top"); distance

ggsave(path = "Figures",
       filename = "figure 2B Distance of sampling locations to nearest coral reef.pdf",       # save plot in a PDF
       width = 7,
       height = 10,
       units = "in",
       dpi = 300)


#### 3.3. FIGURE 2 -------------------------------------------------------------------------------------------------------------------------------------------------------------------------------------
figure.2 <- (map) / (distance | datasets)   # assemble the figure containing plots "map", "distances", and "datasets" with the package "patchwork"
figure.2                                    # this is figure 2 (figure 1 presents a diagram of the conceptual framework and it was produced in Adobe Illustrator)

### 4. Predator-prey direct trophic interactions -------------------------------------------------------------------------------------------------------------------------------------------------------

# Prepare data set
family.names1 <- dietdata.percent.byfam |> group_by(Family) |> filter(Family != "unidentified") |> dplyr::select(Family)  # known family
family.names2 <- dietdata.percent.byfam |> group_by(Family) |> filter(Family == "unidentified") |> dplyr::select(Family)  # unidentified family
family.names <- rbind(family.names1, family.names2); rm(family.names1, family.names2)                              # bind previous 2 dfs into a single-column df containing all prey taxa to family or higher  
family.names <- family.names |> arrange(Family) |> dplyr::select(Family)                                           # sort by family to match the order of rows in 'dietdata.percent.byfam'
family.names <- as.vector(family.names$Family)                                                                     # turn it into a vector

birds.percent.byfam <- dietdata.percent.byfam[, 2:dim(dietdata.percent.byfam)[2]]                                  # data frame with diet data for each bird species
birds.percent.byfam2 <- t(birds.percent.byfam)                                                                     # 'birds' data frame transposed (bird species appear now as rows)
birds.percent.byfam <- 'class<-'(birds.percent.byfam2,'numeric')                                                   # turn all values numeric
colnames(birds.percent.byfam) = family.names
birds.percent.byfam <- as.data.frame(birds.percent.byfam)                                                          # turn into data frame
birds.percent.byfam <- rownames_to_column(birds.percent.byfam, "birds")
birds.percent.byfam$birds <- gsub(pattern = "[[:punct:][:digit:]]", "", birds.percent.byfam$birds)                 # in 'data$Species', replace "." between genus and sp with a space
birds.percent.byfam.mean <- birds.percent.byfam |> group_by(birds) |>  summarise(across(where(is.numeric), mean))  # calculate mean % contribution of each prey item to each bird spp & group by bird sp


#### 4.1. Fish and fish larvae grouped by family -------------------------------------------------------------------------------------------------------------------------------------------------------
# Here, we include the larvae of reef fish families as reef prey despite occurring off the reef because their consumption by birds will have an impact in the coral reef fish community

# Merge each 'larvae' column with their respective fish family
birds.percent.byfam.mean <- birds.percent.byfam.mean |>
  mutate(Acanthuridae = Acanthuridae + Acanthuridae.larvae) |>
  mutate(Apogonidae = Apogonidae + Apogonidae.larvae) |>
  mutate(Bothidae = Bothidae + Bothidae.larvae) |>
  mutate(Balistidae = Balistidae + Balistidae.larvae) |>
  mutate(Engraulidae = Engraulidae + Engraulidae.larvae) |>
  mutate(Haemulidae = Haemulidae + Haemulidae.larvae) |>
  mutate(Hemiramphidae = Hemiramphidae + Hemiramphidae.larvae) |>
  mutate(Holocentridae = Holocentridae + Holocentridae.larvae) |>
  mutate(Istiophoridae = Istiophoridae + Istiophoridae.larvae) |>
  mutate(Monacanthidae = Monacanthidae + Monacanthidae.larvae) |>
  mutate(Mullidae = Mullidae + Mullidae.larvae) |>
  mutate(Scombridae = Scombridae + Scombridae.larvae) |>
  mutate(Synodontidae = Synodontidae + Synodontidae.larvae) |>
  mutate(Tetraodontidae = Tetraodontidae + Tetraodontidae.larvae) |>
  rename(Pomacanthidae = Pomacanthidae.larvae) |>                               # rename "Pomacanthidae.larvae" as "Pomacanthidae"
  dplyr::select(-Acanthuridae.larvae,
                -Apogonidae.larvae,
                -Balistidae.larvae,
                -Bothidae.larvae,
                -Engraulidae.larvae,
                -Haemulidae.larvae,
                -Hemiramphidae.larvae,
                -Holocentridae.larvae,
                -Istiophoridae.larvae,
                -Monacanthidae.larvae,
                -Mullidae.larvae,
                -Scombridae.larvae,
                -Synodontidae.larvae,
                -Tetraodontidae.larvae)

# Get the prey items and generate a new data frame in a long format
birds.percent.byfam.mean_long <- birds.percent.byfam.mean |>
  gather (2:117, key = target, value = value) |>
  filter (value >  0) |>
  rename (source = birds)

birds.percent.byfam.mean_long <- as.data.frame(birds.percent.byfam.mean_long) # turn into a data frame

# Create a list with the reef-associated fish groups (following Siqueira et al. 2020)
reef.associated.fishes <- c("Acanthuridae",
                            "Antennariidae",
                            "Apogonidae",
                            "Balistidae",
                            "Blenniidae",
                            "Caesionidae",
                            "Carangidae",
                            "Chaetodontidae",
                            "Cheilodactylidae",
                            "Cirrhitidae",
                            "Dactylopteridae",
                            "Diodontidae",
                            "Echeneidae",
                            "Ephippidae",
                            "Fistulariidae",
                            "Gobiidae",
                            "Haemulidae",
                            "Holocentridae",
                            "Kyphosidae",
                            "Labridae",
                            "Lethrinidae",
                            "Lutjanidae",
                            "Microdesmidae",
                            "Monacanthidae",
                            "Nemipteridae",
                            "Ostraciidae",
                            "Pempheridae",
                            "Pinguipedidae",
                            "Pomacanthidae",
                            "Pomacentridae",
                            "Priacanthidae",
                            "Pseudochromidae",
                            "Scorpaenidae",
                            "Serranidae",
                            "Siganidae",
                            "Sparidae",
                            "Sphyraenidae",
                            "Syngnathidae",
                            "Synodontidae",
                            "Tetraodontidae",
                            "Tripterygiidae",
                            "Unidentified reef fishes",
                            "Zanclidae")

# Define colors
colors <- c("Anous ceruleus" = "#FCB914",
                        "Anous minutus" = "#FCB914",
                        "Anous stolidus" = "#FCB914",
                        "Anous tenuirostris" = "#FCB914",
                        "Puffinus auricularis" = "#FCB914",
                        "Sula dactylatra" = "#FCB914",
                        "Sula leucogaster" = "#FCB914",
                        "Sula sula" = "#FCB914",
                        "Phaethon rubricauda" = "#FCB914",
                        "Puffinus nativitatis" = "#FCB914",
                        "Pterodroma alba" = "#FCB914",
                        "Onychoprion fuscatus" = "#FCB914",
                        "Gygis alba" = "#FCB914",
                        "Procelsterna cerulea" = "#FCB914",
                        "Fregata magnificens" = "#FCB914",
                        "Pterodroma solandri" = "#FCB914",
                        "Sterna bergii" = "#FCB914",
                        "Sterna bengalensis" = "#FCB914",
                        "Sterna dougallii" = "#FCB914",
                        "Onychoprion anaethetus" = "#FCB914",
                        "Sterna sumatrana" = "#FCB914",
                        "Fregata ariel" = "#FCB914",
                        "Puffinus lherminieri" = "#FCB914",
                        "Ardenna pacifica" = "#FCB914",
                        "Phaethon lepturus" = "#FCB914",
                        "Fregata minor" = "#FCB914",
                        "Phoebastria nigripes" = "#FCB914",
                        "Phoebastria immutabilis" = "#FCB914",
                        "Pterodroma hypoleuca" = "#FCB914",
                        "Onychoprion lunatus" = "#FCB914",
                        "Bulweria bulwerii" = "#FCB914",
                        "Oceanodroma tristrami" = "#FCB914",
                        "Phaethon aethereus" = "#FCB914",
                        "Egretta sacra" = "#FCB914",
                        "Sterna sandvicensis" = "#FCB914",
                        "Haliaeetus leucogaster" = "#FCB914",
                        "Pandion haliaetus" = "#FCB914",
                        "Acanthuridae" = "#4682B4",
                        "Acaridae" = "#A9A9A940",
                        "Ambassidae" = "#A9A9A940",
                        "Ammodytidae" = "#A9A9A940",
                        "Anguilliformes" = "#A9A9A940",
                        "Antennariidae" = "#4682B4",
                        "Apogonidae" = "#4682B4",
                        "Astronesthidae" = "#A9A9A940",
                        "Atherinidae" = "#A9A9A940",
                        "Atherinopsidae" = "#A9A9A940",
                        "Balistidae" = "#4682B4",
                        "Belonidae" = "#A9A9A940",
                        "Beloniformes" = "#A9A9A940",
                        "Blenniidae" = "#4682B4",
                        "Bothidae" = "#A9A9A940",
                        "Bramidae" = "#A9A9A940",
                        "Caesionidae" = "#4682B4",
                        "Caesioscorpididae" = "#A9A9A940",
                        "Carangidae" = "#4682B4",
                        "Carapidae" = "#A9A9A940",
                        "Caristiidae" = "#A9A9A940",
                        "Centrolophidae" = "#A9A9A940",
                        "Cephalopoda" = "#A9A9A940",
                        "Cepolidae" = "#A9A9A940",
                        "Chaetodontidae" = "#4682B4",
                        "Chanidae" = "#A9A9A940",
                        "Chaunacidae" = "#A9A9A940",
                        "Cheilodactylidae" = "#4682B4",
                        "Cirrhitidae" = "#4682B4",
                        "Clupeidae" = "#A9A9A940",
                        "Cnidaria" = "#A9A9A940",
                        "Congridae" = "#A9A9A940",
                        "Coryphaenidae" = "#A9A9A940",
                        "Crustacea" = "#A9A9A940",
                        "Dactylopteridae" = "#4682B4",
                        "Diodontidae" = "#4682B4",
                        "Diretmidae" = "#A9A9A940",
                        "Dorosomatidae" = "#A9A9A940",
                        "Echeneidae" = "#4682B4",
                        "Emmelichthyidae" = "#A9A9A940",
                        "Engraulidae" = "#A9A9A940",
                        "Ephippidae" = "#4682B4",
                        "Exocoetidae" = "#A9A9A940",
                        "Fish.larvae" = "#A9A9A940",
                        "Fistulariidae" = "#4682B4",
                        "Gempylidae" = "#A9A9A940",
                        "Gerreidae" = "#A9A9A940",
                        "Gobiidae" = "#4682B4",
                        "Gonorhynchidae" = "#A9A9A940",
                        "Gonostomatidae" = "#A9A9A940",
                        "Haemulidae" = "#4682B4",
                        "Hemiramphidae" = "#A9A9A940",
                        "Holocentridae" = "#4682B4",
                        "Hoplichthyidae" = "#A9A9A940",
                        "Insecta" = "#A9A9A940",
                        "Istiophoridae" = "#A9A9A940",
                        "Kyphosidae" = "#4682B4",
                        "Labridae" = "#4682B4",
                        "Leiognathidae" = "#A9A9A940",
                        "Leptochephalus.larvae" = "#A9A9A940",
                        "Lethrinidae" = "#4682B4",
                        "Lutjanidae" = "#4682B4",
                        "Macrorhamphosidae" = "#A9A9A940",
                        "Macrouridae" = "#A9A9A940",
                        "Microdesmidae" = "#4682B4",
                        "Molidae" = "#A9A9A940",
                        "Monacanthidae" = "#4682B4",
                        "Mugilidae" = "#A9A9A940",
                        "Mullidae" = "#A9A9A940",
                        "Myctophidae" = "#A9A9A940",
                        "Nemipteridae" = "#4682B4",
                        "Nomeidae" = "#A9A9A940",
                        "Ophichthidae" = "#A9A9A940",
                        "Ophidiidae" = "#A9A9A940",
                        "Ophisthoproctidae" = "#A9A9A940",
                        "Ostraciidae" = "#4682B4",
                        "Paralepididae" = "#A9A9A940",
                        "Pegasidae" = "#A9A9A940",
                        "Pempheridae" = "#4682B4",
                        "Phosichthyidae" = "#A9A9A940",
                        "Pinguipedidae" = "#4682B4",
                        "Pleuronectidae" = "#A9A9A940",
                        "Plotosidae" = "#A9A9A940",
                        "Polychaeta" = "#A9A9A940",
                        "Polymixiidae" = "#A9A9A940",
                        "Polynemidae" = "#A9A9A940",
                        "Pomacanthidae" = "#4682B4",
                        "Pomacentridae" = "#4682B4",
                        "Pomatomidae" = "#A9A9A940",
                        "Priacanthidae" = "#4682B4",
                        "Pristigasteridae" = "#A9A9A940",
                        "Pseudochromidae" = "#4682B4",
                        "Unidentified reef fishes" = "#4682B4",
                        "Sciaenidae" = "#A9A9A940",
                        "Scomberesocidae" = "#A9A9A940",
                        "Scombridae" = "#A9A9A940",
                        "Scorpaenidae" = "#4682B4",
                        "Serranidae" = "#4682B4",
                        "Siganidae" = "#4682B4",
                        "Silliganidae" = "#A9A9A940",
                        "Soleidae" = "#A9A9A940",
                        "Sparidae" = "#4682B4",
                        "Sphyraenidae" = "#4682B4",
                        "Sternoptychidae" = "#A9A9A940",
                        "Stomiidae" = "#A9A9A940",
                        "Stromateidae" = "#A9A9A940",
                        "Syngnathidae" = "#4682B4",
                        "Synodontidae" = "#4682B4",
                        "Terapontidae" = "#A9A9A940",
                        "Tetraodontidae" = "#4682B4",
                        "Trichiuridae" = "#A9A9A940",
                        "Tripterygiidae" = "#4682B4",
                        "Tunicata" = "#A9A9A940",
                        "Veliferidae" = "#A9A9A940",
                        "Xiphiidae" = "#A9A9A940",
                        "Zanclidae" = "#4682B4")

# Prepare data frame for the chord diagram
chorddiag.df <- birds.percent.byfam.mean_long |>                                          # create new df "chorddiag.df" from "birds.percent.byfam.mean_long"
  mutate(reef.fish = ifelse(target %in% reef.associated.fishes, "yes", "no")) |>
  mutate(color = ifelse(target %in% reef.associated.fishes, "#4682B4", "#A9A9A940")) |>   # create 'colour' variable and assign "#A9A9A940" to non reef-associated fishes and "#4682B4" to reef-associated fishes.
  mutate(group = ifelse(target %in% reef.associated.fishes, 2, 1)) |>                     # create 'group' variable and assign "1" to non reef-associated fishes and "2" to reef-associated fishes.
  # This way, links to reef-associated fishes are plotted last (i.e. on top) using
  # argument ink.zindex in function circlize::chordDiagram
  mutate(group = as.factor(group))                                                        # turn column "group" into a factor. There must be only 1 numerical variable in the data frame -> "value"

# Group mean percent prey ingested by reef fish vs non reef-associated prey
cumulative.percent.byfam.rf <- chorddiag.df |>                                            # create new df "cumulative.percent.byfam.rf" from "chorddiag.df"
  group_by(source, reef.fish) |>                                                          # group by column "target"
  summarise(value = sum(value)) |>                                                        # add up the values so we can later sort them in descending order to visualize the data better.
  mutate(sum.reef.fish = case_when((reef.fish == "yes") ~ paste(value),                   # keep sum value if reef-associated 
                                   (reef.fish == "no") ~ "0"))  |>                        # write 0 if not reef-associated (this is only used to sort birds by higher reliance on reef-associated fishes
  dplyr::select(-reef.fish)

# Add up percentages of each prey item (higher taxa classification) across all predators
cumulative.percent.byfam <- birds.percent.byfam.mean_long |>                              # create new df "cumulative.percent.byfam.with.larvae" from "birds.percent.byfam.mean_long"
  group_by(target) |>                                                                     # group by column "target"
  summarise(sum = sum(value))                                                             # add up the values so we can later sort them in descending order to visualize the data better.

# Data frame with bird species sorted in desc order of cumulative reef fish prey content in diet
order.birds <- cumulative.percent.byfam.rf |>  
  mutate(sum.reef.fish = as.numeric(sum.reef.fish)) |>
  group_by(source) |>
  summarise(sum.reef.fish = sum(sum.reef.fish)) |>
  arrange(desc(sum.reef.fish))

# Data frame with prey categories sorted by reef fishes (in desc order) and non reef-associated prey (in asc order)
order.prey <- cumulative.percent.byfam |>
  mutate(reef.fish = ifelse(target %in% reef.associated.fishes, "yes", "no")) |>
  dplyr::select(target, reef.fish, sum) |>
  unique() |>
  mutate(sum = as.numeric(as.character(sum))) |>
  mutate(sum = case_when((reef.fish == "yes") ~ sum * 1,                    
                         (reef.fish == "no") ~ sum * -1))  |>
  arrange(reef.fish, sum)

# This is the list of bird spp and prey categories ordered for the chord diagram.
# Reef-associated fishes are grouped and displayed in desc order, non reef fish in asc order, and birds in descending order based on % reef fish in diet
order.nodes <- union(order.birds$source,order.prey$target)

# Remove data frames no longer needed
rm(cumulative.percent.byfam, cumulative.percent.byfam.rf)


##### 4.1.1. FIGURE 3 Contribution of reef fishes to diet of birds -------------------------------------------------------------------------------------------------------------------------------------

ggplot(order.birds, aes(x = reorder(source, sum.reef.fish), y = sum.reef.fish)) + 
  geom_bar(stat = "identity",
           width = 0.6,
           fill = "#4682B4") +
  geom_hline(yintercept = 50, colour = "#F73754", linetype = "dashed", linewidth = 0.35) +
  scale_x_discrete(expand = c(0.05, 0)) +
  scale_y_continuous(limits = c(0, 100),
                     breaks = seq(0, 100, by = 25),
                     expand = expansion(mult = c(0, 0))) +
  labs(x = "Bird species",
       y = "Mean relative percent of reef fish items") +
  coord_flip() +
  theme_minimal() +
  theme(plot.margin = margin(t = 12.5, b = 12.5, l = 17, r = 17),
        panel.grid = element_blank(),
        panel.grid.major.x = element_line(linetype = "dashed", colour = "grey80", linewidth = 0.25),
        axis.line.x = element_line(colour = "black", linewidth = 0.25),
        axis.ticks.x = element_line(colour = "black", linewidth = 0.25),
        axis.ticks.length.x = unit(.15, "cm"),
        axis.text.y = element_text(size = 5, margin = margin(r = 10), face = "italic"),
        axis.text.x = element_text(size = 6.5, margin = margin(t = 5), face = "bold"),
        axis.title.x = element_text(size = 8, margin = margin(t = 10)),
        axis.title.y = element_text(size = 8, margin = margin(r = 10)))

ggsave(path = "Figures",
       filename = "figure 3 Contribution of reef fishes to diet of birds.pdf",    # save plot in a PDF
       width = 4,
       height = 6,
       units = "in",
       dpi = 300)


##### 4.1.2. FIGURE 4 Circular chord diagram -----------------------------------------------------------------------------------------------------------------------------------------------------------

circos.par(start.degree = 180)
chordDiagram(chorddiag.df,                                     # df containing the data
             annotationTrack = "grid",
             preAllocateTracks = 1,                            # pre-allocate empty tracks before drawing Chord diagram
             grid.col = colors,                                # colors of nodes defined by vector "colors"
             col = chorddiag.df$color,                         # colors of links defined by column "color" in df "chorddiag.df"
             directional = 0,
             order = order.nodes,
             link.zindex = rank(chorddiag.df$group),           # sets the order in which links should be plotted (larger values are plotted last)
             link.largest.ontop = FALSE,
             link.overlap = FALSE,
             big.gap = 15)                                     # gap between the predators (birds) and the prey groups

circos.trackPlotRegion(track.index = 1, 
                       panel.fun = function(x, y) {
                         xlim = get.cell.meta.data("xlim")
                         ylim = get.cell.meta.data("ylim")
                         sector.name = get.cell.meta.data("sector.index")
                         circos.text(mean(xlim), ylim[1] + .1,
                                     sector.name,
                                     facing = "clockwise",
                                     niceFacing = TRUE, 
                                     cex = 0.4,
                                     adj = c(0, 0.5))
                       }, bg.border = NA)

# CAPTION: Mean relative importance (%) of prey items to the diet of 37 species of birds sampled in tropical shores within 25 km of coral reefs between 1964 and 2022.

ggsave(path = "Figures",
       filename = "figure 4 Chord diagram bird diet composition near tropical coral reefs.pdf",    # save plot in a PDF
       width = 8,
       height = 8,
       units = "in",
       dpi = 300)


#### 4.2. Fish and fish larvae not grouped -------------------------------------------------------------------------------------------------------------------------------------------------------------

# Here we plot , treating reef fish larvae separate from non-larvae fishes of the same family because the larvae of reef fishes typically occur off the reef and, therefore, they would have been
# consumed by birds off the reef. We merge these categories below (e.g., 'Acanthuridae' + 'Acanthuridae.larvae' as 'Acanthuridae') and provide these alternative plots as figures in the
# Electronic Supplementary Material.

# Get the prey items and generate a new data frame in a long format
birds.percent.byfam.mean.2 <- birds.percent.byfam |> group_by(birds) |>  summarise(across(where(is.numeric), mean))  # calculate mean % contribution of each prey item to each bird spp & group by bird sp

birds.percent.byfam.mean.2_long <- birds.percent.byfam.mean.2 |>
  gather (2:131, key = target, value = value) |>
  filter (value >  0) |>
  rename (source = birds)

birds.percent.byfam.mean.2_long <- as.data.frame(birds.percent.byfam.mean.2_long) # turn into a data frame

# Define colors
colors.2 <- c("Anous ceruleus" = "#FCB914",
              "Anous minutus" = "#FCB914",
              "Anous stolidus" = "#FCB914",
              "Anous tenuirostris" = "#FCB914",
              "Puffinus auricularis" = "#FCB914",
              "Sula dactylatra" = "#FCB914",
              "Sula leucogaster" = "#FCB914",
              "Sula sula" = "#FCB914",
              "Phaethon rubricauda" = "#FCB914",
              "Puffinus nativitatis" = "#FCB914",
              "Pterodroma alba" = "#FCB914",
              "Onychoprion fuscatus" = "#FCB914",
              "Gygis alba" = "#FCB914",
              "Procelsterna cerulea" = "#FCB914",
              "Fregata magnificens" = "#FCB914",
              "Pterodroma solandri" = "#FCB914",
              "Sterna bergii" = "#FCB914",
              "Sterna bengalensis" = "#FCB914",
              "Sterna dougallii" = "#FCB914",
              "Onychoprion anaethetus" = "#FCB914",
              "Sterna sumatrana" = "#FCB914",
              "Fregata ariel" = "#FCB914",
              "Puffinus lherminieri" = "#FCB914",
              "Ardenna pacifica" = "#FCB914",
              "Phaethon lepturus" = "#FCB914",
              "Fregata minor" = "#FCB914",
              "Phoebastria nigripes" = "#FCB914",
              "Phoebastria immutabilis" = "#FCB914",
              "Pterodroma hypoleuca" = "#FCB914",
              "Onychoprion lunatus" = "#FCB914",
              "Bulweria bulwerii" = "#FCB914",
              "Oceanodroma tristrami" = "#FCB914",
              "Phaethon aethereus" = "#FCB914",
              "Egretta sacra" = "#FCB914",
              "Sterna sandvicensis" = "#FCB914",
              "Haliaeetus leucogaster" = "#FCB914",
              "Pandion haliaetus" = "#FCB914",
              "Acanthuridae" = "#4682B4",
              "Acanthuridae.larvae" = "#A9A9A940",
              "Acaridae" = "#A9A9A940",
              "Ambassidae" = "#A9A9A940",
              "Ammodytidae" = "#A9A9A940",
              "Anguilliformes" = "#A9A9A940",
              "Antennariidae" = "#4682B4",
              "Apogonidae" = "#4682B4",
              "Apogonidae.larvae" = "#A9A9A940",
              "Astronesthidae" = "#A9A9A940",
              "Atherinidae" = "#A9A9A940",
              "Atherinopsidae" = "#A9A9A940",
              "Balistidae" = "#4682B4",
              "Balistidae.larvae" = "#A9A9A940",
              "Belonidae" = "#A9A9A940",
              "Beloniformes" = "#A9A9A940",
              "Blenniidae" = "#4682B4",
              "Bothidae" = "#A9A9A940",
              "Bothidae.larvae" = "#A9A9A940",
              "Bramidae" = "#A9A9A940",
              "Caesionidae" = "#4682B4",
              "Caesioscorpididae" = "#A9A9A940",
              "Carangidae" = "#4682B4",
              "Carapidae" = "#A9A9A940",
              "Caristiidae" = "#A9A9A940",
              "Centrolophidae" = "#A9A9A940",
              "Cephalopoda" = "#A9A9A940",
              "Cepolidae" = "#A9A9A940",
              "Chaetodontidae" = "#4682B4",
              "Chanidae" = "#A9A9A940",
              "Chaunacidae" = "#A9A9A940",
              "Cheilodactylidae" = "#4682B4",
              "Cirrhitidae" = "#4682B4",
              "Clupeidae" = "#A9A9A940",
              "Cnidaria" = "#A9A9A940",
              "Congridae" = "#A9A9A940",
              "Coryphaenidae" = "#A9A9A940",
              "Crustacea" = "#A9A9A940",
              "Dactylopteridae" = "#4682B4",
              "Diodontidae" = "#4682B4",
              "Diretmidae" = "#A9A9A940",
              "Dorosomatidae" = "#A9A9A940",
              "Echeneidae" = "#4682B4",
              "Emmelichthyidae" = "#A9A9A940",
              "Engraulidae" = "#A9A9A940",
              "Engraulidae.larvae" = "#A9A9A940",
              "Ephippidae" = "#4682B4",
              "Exocoetidae" = "#A9A9A940",
              "Fish.larvae" = "#A9A9A940",
              "Fistulariidae" = "#4682B4",
              "Gempylidae" = "#A9A9A940",
              "Gerreidae" = "#A9A9A940",
              "Gobiidae" = "#4682B4",
              "Gonorhynchidae" = "#A9A9A940",
              "Gonostomatidae" = "#A9A9A940",
              "Haemulidae" = "#4682B4",
              "Haemulidae.larvae" = "#A9A9A940",
              "Hemiramphidae" = "#A9A9A940",
              "Hemiramphidae.larvae" = "#A9A9A940",
              "Holocentridae" = "#4682B4",
              "Holocentridae.larvae" = "#A9A9A940",
              "Hoplichthyidae" = "#A9A9A940",
              "Insecta" = "#A9A9A940",
              "Istiophoridae" = "#A9A9A940",
              "Istiophoridae.larvae" = "#A9A9A940",
              "Kyphosidae" = "#4682B4",
              "Labridae" = "#4682B4",
              "Leiognathidae" = "#A9A9A940",
              "Leptochephalus.larvae" = "#A9A9A940",
              "Lethrinidae" = "#4682B4",
              "Lutjanidae" = "#4682B4",
              "Macrorhamphosidae" = "#A9A9A940",
              "Macrouridae" = "#A9A9A940",
              "Microdesmidae" = "#4682B4",
              "Molidae" = "#A9A9A940",
              "Monacanthidae" = "#4682B4",
              "Monacanthidae.larvae" = "#A9A9A940",
              "Mugilidae" = "#A9A9A940",
              "Mullidae" = "#A9A9A940",
              "Mullidae.larvae" = "#A9A9A940",
              "Myctophidae" = "#A9A9A940",
              "Nemipteridae" = "#4682B4",
              "Nomeidae" = "#A9A9A940",
              "Ophichthidae" = "#A9A9A940",
              "Ophidiidae" = "#A9A9A940",
              "Ophisthoproctidae" = "#A9A9A940",
              "Ostraciidae" = "#4682B4",
              "Paralepididae" = "#A9A9A940",
              "Pegasidae" = "#A9A9A940",
              "Pempheridae" = "#4682B4",
              "Phosichthyidae" = "#A9A9A940",
              "Pinguipedidae" = "#4682B4",
              "Pleuronectidae" = "#A9A9A940",
              "Plotosidae" = "#A9A9A940",
              "Polychaeta" = "#A9A9A940",
              "Polymixiidae" = "#A9A9A940",
              "Polynemidae" = "#A9A9A940",
              "Pomacanthidae.larvae" = "#A9A9A940",
              "Pomacentridae" = "#4682B4",
              "Pomatomidae" = "#A9A9A940",
              "Priacanthidae" = "#4682B4",
              "Pristigasteridae" = "#A9A9A940",
              "Pseudochromidae" = "#4682B4",
              "Unidentified reef fishes" = "#4682B4",
              "Sciaenidae" = "#A9A9A940",
              "Scomberesocidae" = "#A9A9A940",
              "Scombridae" = "#A9A9A940",
              "Scombridae.larvae" = "#A9A9A940",
              "Scorpaenidae" = "#4682B4",
              "Serranidae" = "#4682B4",
              "Siganidae" = "#4682B4",
              "Silliganidae" = "#A9A9A940",
              "Soleidae" = "#A9A9A940",
              "Sparidae" = "#4682B4",
              "Sphyraenidae" = "#4682B4",
              "Sternoptychidae" = "#A9A9A940",
              "Stomiidae" = "#A9A9A940",
              "Stromateidae" = "#A9A9A940",
              "Syngnathidae" = "#4682B4",
              "Synodontidae" = "#4682B4",
              "Synodontidae.larvae" = "#A9A9A940",
              "Terapontidae" = "#A9A9A940",
              "Tetraodontidae" = "#4682B4",
              "Tetraodontidae.larvae" = "#A9A9A940",
              "Trichiuridae" = "#A9A9A940",
              "Tripterygiidae" = "#4682B4",
              "Tunicata" = "#A9A9A940",
              "Veliferidae" = "#A9A9A940",
              "Xiphiidae" = "#A9A9A940",
              "Zanclidae" = "#4682B4")

# Prepare data frame for the chord diagram
chorddiag.df.2 <- birds.percent.byfam.mean.2_long |>                                        # create new df "chorddiag.df" from "birds.percent.byfam.mean.2_long"
  mutate(reef.fish = ifelse(target %in% reef.associated.fishes, "yes", "no")) |>
  mutate(color = ifelse(target %in% reef.associated.fishes, "#4682B4", "#A9A9A940")) |>   # create 'colour' variable and assign "#A9A9A940" to non reef-associated fishes and "#4682B4" to reef-associated fishes.
  mutate(group = ifelse(target %in% reef.associated.fishes, 2, 1)) |>                     # create 'group' variable and assign "1" to non reef-associated fishes and "2" to reef-associated fishes.
  # This way, links to reef-associated fishes are plotted last (i.e. on top) using
  # argument link.zindex in function circlize::chordDiagram
  mutate(group = as.factor(group))                                                        # turn column "group" into a factor. There must be only 1 numerical variable in the data frame -> "value"

# Group mean percent prey ingested by reef fish vs non reef-associated prey
cumulative.percent.byfam.rf.2 <- chorddiag.df.2 |>                                        # create new df "cumulative.percent.byfam.rf.2" from "chorddiag.df.2"
  group_by(source, reef.fish) |>                                                          # group by column "target"
  summarise(value = sum(value)) |>                                                        # add up the values so we can later sort them in descending order to visualize the data better.
  mutate(sum.reef.fish = case_when((reef.fish == "yes") ~ paste(value),                   # keep sum value if reef-associated 
                                   (reef.fish == "no") ~ "0"))  |>                        # write 0 if not reef-associated (this is only used to sort birds by higher reliance on reef-associated fishes
  dplyr::select(-reef.fish)

# Add up percentages of each prey item (higher taxa classification) across all predators
cumulative.percent.byfam.2 <- birds.percent.byfam.mean.2_long |>                          # create new df "cumulative.percent.byfam.2" from "birds.percent.byfam.mean.2_long"
  group_by(target) |>                                                                     # group by column "target"
  summarise(sum = sum(value))                                                             # add up the values so we can later sort them in descending order to visualize the data better.

# Data frame with bird species sorted in descending order of cumulative reef fish prey content in diet
order.birds.2 <- cumulative.percent.byfam.rf.2 |>  
  mutate(sum.reef.fish = as.numeric(sum.reef.fish)) |>
  group_by(source) |>
  summarise(sum.reef.fish = sum(sum.reef.fish)) |>
  arrange(desc(sum.reef.fish))

# Data frame with prey categories sorted by reef fishes (in descending order) and non reef-associated prey (in ascending order)
order.prey.2 <- cumulative.percent.byfam.2 |>
  mutate(reef.fish = ifelse(target %in% reef.associated.fishes, "yes", "no")) |>
  dplyr::select(target, reef.fish, sum) |>
  unique() |>
  mutate(sum = as.numeric(as.character(sum))) |>
  mutate(sum = case_when((reef.fish == "yes") ~ sum * 1,                    
                         (reef.fish == "no") ~ sum * -1))  |>
  arrange(reef.fish, sum)

# This is the list of bird spp and prey categories ordered for the chord diagram.
# Reef-associated fishes are grouped and displayed in desc order, non reef fish in asc order, and birds in descending order based on % reef fish in diet
order.nodes.2 <- union(order.birds.2$source,order.prey.2$target)

# Remove data frames no longer needed
rm(cumulative.percent.byfam.2, cumulative.percent.byfam.rf.2)


##### 4.2.1. FIGURE S1 Contribution of reef fishes to diet of birds ------------------------------------------------------------------------------------------------------------------------------------

ggplot(order.birds.2, aes(x = reorder(source, sum.reef.fish), y = sum.reef.fish)) + 
  geom_bar(stat = "identity",
           width = 0.6,
           fill = "#4682B4") +
  geom_hline(yintercept = 50, colour = "#F73754", linetype = "dashed", linewidth = 0.25) +
  scale_x_discrete(expand = c(0.05, 0)) +
  scale_y_continuous(limits = c(0, 100),
                     breaks = seq(0, 100, by = 25),
                     expand = expansion(mult = c(0, 0))) +
  labs(x = "Bird species",
       y = "Mean relative percent of reef fish items") +
  coord_flip() +
  theme_minimal() +
  theme(plot.margin = margin(t = 12.5, b = 12.5, l = 17, r = 17),
        panel.grid = element_blank(),
        panel.grid.major.x = element_line(linetype = "dashed", colour = "grey80", linewidth = 0.25),
        axis.line.x = element_line(colour = "black", linewidth = 0.25),
        axis.ticks.x = element_line(colour = "black", linewidth = 0.25),
        axis.ticks.length.x = unit(.15, "cm"),
        axis.text.y = element_text(size = 5, margin = margin(r = 10), face = "italic"),
        axis.text.x = element_text(size = 6.5, margin = margin(t = 5), face = "bold"),
        axis.title.x = element_text(size = 8, margin = margin(t = 10)),
        axis.title.y = element_text(size = 8, margin = margin(r = 10)))

ggsave(path = "Figures/New figures with reef fish larvae as off-reef prey",
       filename = "figure S1 Contribution of reef fishes to diet of birds (larvae as off-reef prey).pdf",    # save plot in a PDF
       width = 4,
       height = 6,
       units = "in",
       dpi = 300)


##### 4.2.2. FIGURE S2 Circular chord diagram ----------------------------------------------------------------------------------------------------------------------------------------------------------

circos.clear()                                            # clear the last circle plot 
circos.par(start.degree = 180)
chordDiagram(chorddiag.df.2,                              # df containing the data
             annotationTrack = "grid",
             preAllocateTracks = 1,                       # pre-allocate empty tracks before drawing Chord diagram
             grid.col = colors.2,                         # colors of nodes defined by vector "colors"
             col = chorddiag.df.2$color,                  # colors of links defined by column "color" in df "chorddiag.df"
             directional = 0,
             order = order.nodes.2,
             link.zindex = rank(chorddiag.df.2$group),    # sets the order in which links should be plotted (larger values are plotted last)
             link.largest.ontop = FALSE,
             link.overlap = FALSE,
             big.gap = 15)                                # gap between the predators (birds) and the prey groups

circos.trackPlotRegion(track.index = 1, 
                       panel.fun = function(x, y) {
                         xlim = get.cell.meta.data("xlim")
                         ylim = get.cell.meta.data("ylim")
                         sector.name = get.cell.meta.data("sector.index")
                         circos.text(mean(xlim), ylim[1] + .1,
                                     sector.name,
                                     facing = "clockwise",
                                     niceFacing = TRUE, 
                                     cex = 0.4,
                                     adj = c(0, 0.5))
                       }, bg.border = NA)

# CAPTION: Mean relative importance (%) of prey items to the diet of 37 species of birds sampled in tropical shores within 25 km of coral reefs between 1964 and 2022.

ggsave(path = "Figures/New figures with reef fish larvae as off-reef prey",
       filename = "figure S2 Chord diagram bird diet composition near tropical coral reefs (larvae as off-reef prey) (add images and silhouettes in Illustrator).pdf",    # save plot in a PDF
       width = 8,
       height = 8,
       units = "in",
       dpi = 300)


#### 4.3. FIGURE 5 Dietary breadth of birds (prey grouped by family) -----------------------------------------------------------------------------------------------------------------------------------

# Prepare data frame
# First, need to merge the columns with larvae with their respective family since we are interested in the diversity of taxonomic prey and therefore whether the life stage of a particular fish
# occurs on or off the reef is not relevant for this particular analysis.

dietary.breadth2 <- birds.percent.byfam |> group_by(birds) |>  summarise(across(where(is.numeric), mean))  # calculate mean % contribution of each prey item to each bird spp & group by bird sp

cat(colnames(dietary.breadth2)[grepl("larvae",colnames(dietary.breadth2))], sep = "\n")                    # identify columns with larvae info

dietary.breadth2 <- dietary.breadth2 |>
  rename(Pomacanthidae = Pomacanthidae.larvae) |>                                                          # rename "Pomacanthidae.larvae" as "Pomacanthidae"
  mutate(Acanthuridae = ifelse(Acanthuridae != 0 | Acanthuridae.larvae != 0, 1, 0)) |>
  mutate(Apogonidae = ifelse(Apogonidae != 0 | Apogonidae.larvae != 0, 1, 0)) |>
  mutate(Balistidae = ifelse(Balistidae != 0 | Balistidae.larvae != 0, 1, 0)) |>
  mutate(Bothidae = ifelse(Bothidae != 0 | Bothidae.larvae != 0, 1, 0)) |>
  mutate(Engraulidae = ifelse(Engraulidae != 0 | Engraulidae.larvae != 0, 1, 0)) |>
  mutate(Haemulidae = ifelse(Haemulidae != 0 | Haemulidae.larvae != 0, 1, 0)) |>
  mutate(Hemiramphidae = ifelse(Hemiramphidae != 0 | Hemiramphidae.larvae != 0, 1, 0)) |>
  mutate(Holocentridae = ifelse(Holocentridae != 0 | Holocentridae.larvae != 0, 1, 0)) |>
  mutate(Istiophoridae = ifelse(Istiophoridae != 0 | Istiophoridae.larvae != 0, 1, 0)) |>
  mutate(Monacanthidae = ifelse(Monacanthidae != 0 | Monacanthidae.larvae != 0, 1, 0)) |>
  mutate(Mullidae = ifelse(Mullidae != 0 | Mullidae.larvae != 0, 1, 0)) |>
  mutate(Scombridae = ifelse(Scombridae != 0 | Scombridae.larvae != 0, 1, 0)) |>
  mutate(Synodontidae = ifelse(Synodontidae != 0 | Synodontidae.larvae != 0, 1, 0)) |>
  mutate(Tetraodontidae = ifelse(Tetraodontidae != 0 | Tetraodontidae.larvae != 0, 1, 0)) |>
  dplyr::select(-Acanthuridae.larvae,
                -Apogonidae.larvae,
                -Balistidae.larvae,
                -Bothidae.larvae,
                -Engraulidae.larvae,
                -Haemulidae.larvae,
                -Hemiramphidae.larvae,
                -Holocentridae.larvae,
                -Istiophoridae.larvae,
                -Monacanthidae.larvae,
                -Mullidae.larvae,
                -Scombridae.larvae,
                -Synodontidae.larvae,
                -Tetraodontidae.larvae)

# "Leptocephalus.larvae" and "Unidentified.fish.larvae" are kept as separate prey item categories because the family of these larvae cannot be identified
 
dietary.breadth2 <- sapply(dietary.breadth2[,2:ncol(dietary.breadth2)], function(x) replace(x, x>0, 1))    # replace values > 0 with "1" to turn percent data into presence/absence data
dietary.breadth <- as.data.frame(cbind(birds = birds.percent.byfam.mean$birds, dietary.breadth2))         # add column with bird names
dietary.breadth[2:ncol(dietary.breadth)] <- lapply(dietary.breadth[2:ncol(dietary.breadth)], as.numeric)  # turn all columns (except column 1) numeric

# Select columns with reef and non reef-associated prey and add up values. (collapse into single column)
dietary.breadth.reef <- dietary.breadth[, colnames(dietary.breadth) %in% reef.associated.fishes]          # pick columns with names that appear in the "reef.associated.fishes" vector
dietary.breadth.reef <- dietary.breadth.reef |>
  mutate(reef.fishes = rowSums(across(everything()))) |>                                                  # add up values across rows into a new column called "reef.fishes"
  dplyr::select(reef.fishes)                                                                              # keep only the column "reef.fishes" with the summed values

dietary.breadth.non.reef <- dietary.breadth[, !colnames(dietary.breadth) %in% reef.associated.fishes]     # pick columns with names that DO NOT appear in the "reef.associated.fishes" vector
dietary.breadth.non.reef <- dietary.breadth.non.reef |>
  mutate(non.reef.fishes = rowSums(across(2:ncol(dietary.breadth.non.reef)))) |>                          # add up values across rows (excluding column 1 with bird names)
  dplyr::select(birds, non.reef.fishes)                                                                   # keep only the column "reef.fishes" with the summed values

# Join the 2 columns (reef and non reef) into a single data frame
dietary.breadth.final <- as.data.frame(cbind(dietary.breadth.non.reef, dietary.breadth.reef))

# Remove data frames no longer needed
rm(dietary.breadth2,dietary.breadth ,dietary.breadth.reef, dietary.breadth.non.reef)

# Transform data frame to long format
dietary.breadth.final <- dietary.breadth.final |> 
  pivot_longer(cols = reef.fishes:non.reef.fishes, values_to = "count") |>                                # transform data frame into wide long format
  mutate(colour = case_when((name == "reef.fishes") ~ "#4682B4",                                          # assign colors to type of prey (reef-associated or not)
                            (name == "non.reef.fishes") ~ "#A9A9A960"))

# Plot the stacked bar graph
ggplot(dietary.breadth.final) + 
  geom_bar(aes(x = reorder(birds, count),
               y = count,
               fill = colour),
           stat = "identity",
           position = position_stack(reverse = TRUE),
           width = 0.6,
           show.legend = TRUE) +
  scale_fill_manual(labels = c("Reef-associated", "Not reef-associated"),
                    values = dietary.breadth.final$colour) +
  scale_x_discrete(expand = c(0.05, 0)) +
  scale_y_continuous(limits = c(0, 60),
                     breaks = seq(0, 60, by = 10),
                     expand = expansion(mult = c(0, 0))) +
  guides(fill = guide_legend(title = "TYPE OF PREY",
                             title.position = "top",
                             face = "bold",
                             direction = "vertical",
                             label.position = "right",
                             label.hjust = 0,
                             label.vjust = 0.5)) +
  labs(x = "Bird species",
       y = "Number of prey item categories") +
  coord_flip() +
  theme_minimal() +
  theme(plot.margin = margin(t = 12.5, b = 12.5, l = 17, r = 17),
        panel.grid = element_blank(),
        panel.grid.major.x = element_line(linetype = "dashed", colour = "grey80", linewidth = 0.25),
        axis.line.x = element_line(colour = "black", linewidth = 0.25),
        axis.ticks.x = element_line(colour = "black", linewidth = 0.25),
        axis.ticks.length.x = unit(.15, "cm"),
        axis.text.y = element_text(size = 7, margin = margin(r = 10), face = "italic"),
        axis.text.x = element_text(size = 7, margin = margin(t = 5), face = "bold"),
        axis.title.x = element_text(size = 9, margin = margin(t = 10)),
        axis.title.y = element_text(size = 9, margin = margin(r = 10)),
        legend.position = c(.75, .17),
        legend.background = element_rect(fill = "white", color = FALSE),
        legend.key.size = unit(0.4, 'cm'),
        legend.title = element_text(size = 7),
        legend.text = element_text(size = 6))

ggsave(path = "Figures",
       filename = "figure 5 Dietary breadth of birds.pdf",   # save plot in a PDF
       width = 6,
       height = 8,
       units = "in",
       dpi = 300)


### 5. Session Info ----------------------------------------------------------------------------------------------------------------------------------------------------------------------------------------

# Run code below to print session info with packages loaded and their respective versions
sessionInfo()

# Run line of code below to see in what package each function is found
NCmisc::list.functions.in.file('....R')
